# Supplementary material for: “The person in power told me to”—European PhD students’ perspectives on guest authorship and good authorship practice
Source: PLoS One. 2023 Jan 12;18(1):e0280018. doi: 10.1371/journal.pone.0280018 (PMC9836317; doi:10.1371/journal.pone.0280018)
Supplement: S6 File — (CSV) [file pone.0280018.s007.csv]

Country	s_2	s_25	s_229_1	s_229_2	s_229_3	s_229_4	s_229_5	s_229_6	s_229_7	s_229_8	s_230	M2	M4	M18	M19	M20	M21	M45	LATENT_CLASSES	GenderIdentity	DataUsed_PHD_BACH	PHDSTUDYTYPE	AuthorInPower	Doe_4cat	Jones_4cat	Santos_4cat	Olsson_4cat	NumberReasonsAllowing	PersonInPower	MaintainRel	EveryoneElse	DeservedIt	FearedAward	FriendsColleagues	OtherReasons	PreferNotToSay
1	68	10	0	0	0	0	0	0	0	0	1	7	2	4	4	4	4	10	3000	1	2	1	0	1	1	1	1	0	.	.	.	.	.	.	.	.
1	28	.	0	0	0	0	0	0	0	0	2	6	6	5	5	4	4	10	3000	2	4	4	0	1	1	1	1	0	.	.	.	.	.	.	.	.
3	30	.	0	0	0	0	0	0	0	0	1	5	6	4	5	5	4	10	3000	1	4	5	0	1	1	1	1	0	.	.	.	.	.	.	.	.
3	26	.	0	0	0	0	0	0	0	0	3	5	3	4	4	4	4	10	3000	3	3	5	0	1	1	1	1	0	.	.	.	.	.	.	.	.
1	29	.	0	0	0	0	0	0	0	0	1	4	1	5	5	5	5	11	3000	1	1	2	.	1	1	1	1	0	.	.	.	.	.	.	.	.
1	28	.	0	0	0	0	0	0	0	0	1	5	6	4	4	5	4	10	3000	1	4	5	0	1	1	1	1	0	.	.	.	.	.	.	.	.
7	32	.	0	0	0	0	0	0	0	0	1	5	6	4	4	4	4	10	3000	1	4	5	0	1	1	1	1	0	.	.	.	.	.	.	.	.
7	49	.	0	0	0	0	0	0	0	0	4	2	3	4	4	4	4	10	3000	3	3	3	0	1	1	1	1	0	.	.	.	.	.	.	.	.
3	26	7	0	0	0	0	0	0	0	0	1	7	1	4	4	4	4	10	3000	1	1	1	0	1	1	1	1	0	.	.	.	.	.	.	.	.
8	26	.	0	0	0	0	0	0	0	0	2	2	3	4	4	4	4	10	3000	2	3	3	0	1	1	1	1	0	.	.	.	.	.	.	.	.
1	26	.	0	0	0	0	0	0	0	0	1	2	1	5	5	4	4	10	3000	1	1	3	0	1	1	1	1	0	.	.	.	.	.	.	.	.
8	28	.	0	0	0	0	0	0	0	0	1	5	6	5	4	5	4	11	3000	1	4	5	.	1	1	1	1	0	.	.	.	.	.	.	.	.
7	49	.	0	0	0	0	0	0	0	0	2	2	2	4	4	5	4	10	3000	2	2	3	0	1	1	1	1	0	.	.	.	.	.	.	.	.
1	34	.	0	0	0	0	0	0	0	0	2	5	5	5	5	4	4	10	3000	2	4	5	0	1	1	1	1	0	.	.	.	.	.	.	.	.
3	29	.	0	0	0	0	0	0	0	0	4	6	3	5	5	5	4	10	3000	3	3	4	0	1	1	1	1	0	.	.	.	.	.	.	.	.
8	27	.	0	0	0	0	0	0	0	0	2	6	6	4	4	4	4	11	3000	2	4	4	.	1	1	1	1	0	.	.	.	.	.	.	.	.
1	34	.	0	0	0	0	0	0	0	0	1	4	1	4	4	4	4	10	3000	1	1	2	0	1	1	1	1	0	.	.	.	.	.	.	.	.
1	27	.	0	0	0	0	0	0	0	0	1	2	2	4	4	4	4	10	3000	1	2	3	0	1	1	1	1	0	.	.	.	.	.	.	.	.
8	31	.	0	0	0	0	0	0	0	0	2	5	6	4	4	4	4	10	3000	2	4	5	0	1	1	1	1	0	.	.	.	.	.	.	.	.
3	25	.	0	0	0	0	0	0	0	0	1	6	4	5	5	4	3	10	3000	1	3	4	0	1	1	1	2	0	.	.	.	.	.	.	.	.
4	38	.	0	0	0	0	0	0	0	0	1	5	6	4	4	4	3	10	3000	1	4	5	0	1	1	1	2	0	.	.	.	.	.	.	.	.
4	27	.	0	0	0	0	0	0	0	0	2	6	3	4	4	4	3	10	3000	2	3	4	0	1	1	1	2	0	.	.	.	.	.	.	.	.
1	29	.	0	0	0	0	0	0	0	0	1	5	5	4	4	4	3	10	3000	1	4	5	0	1	1	1	2	0	.	.	.	.	.	.	.	.
3	29	.	0	0	0	0	0	0	0	0	2	6	4	4	4	4	3	10	3000	2	3	4	0	1	1	1	2	0	.	.	.	.	.	.	.	.
3	30	.	0	0	0	0	0	0	0	0	1	6	3	4	4	4	3	11	3000	1	3	4	.	1	1	1	2	0	.	.	.	.	.	.	.	.
8	29	.	0	0	0	0	0	0	0	0	1	6	3	4	4	4	2	12	3000	1	3	4	.	1	1	1	3	0	.	.	.	.	.	.	.	.
8	28	.	0	0	0	0	0	0	0	0	2	6	3	4	4	4	2	10	3000	2	3	4	0	1	1	1	3	0	.	.	.	.	.	.	.	.
8	31	.	0	0	0	0	0	0	0	0	1	5	5	4	4	4	2	10	3000	1	4	5	0	1	1	1	3	0	.	.	.	.	.	.	.	.
1	27	.	0	0	0	0	0	0	0	0	2	2	2	4	4	4	1	10	3000	2	2	3	0	1	1	1	3	0	.	.	.	.	.	.	.	.
1	28	.	0	0	0	0	0	0	0	0	2	2	2	4	4	4	2	10	3000	2	2	3	0	1	1	1	3	0	.	.	.	.	.	.	.	.
8	27	.	0	0	1	0	0	1	0	0	1	6	3	4	4	4	1	9	3000	1	3	4	1	1	1	1	3	2	0	1	1	0	0	0	0	0
4	42	.	0	0	0	0	0	0	0	0	2	6	3	4	4	4	2	10	3000	2	3	4	0	1	1	1	3	0	.	.	.	.	.	.	.	.
8	28	.	1	0	0	0	0	0	0	0	4	6	6	5	5	5	1	9	3000	3	4	4	1	1	1	1	3	1	1	0	0	0	0	0	0	0
1	51	.	0	0	0	0	0	0	0	0	2	2	2	4	4	4	2	11	3000	2	2	3	.	1	1	1	3	0	.	.	.	.	.	.	.	.
4	45	.	0	0	0	0	0	0	0	0	2	5	1	4	4	4	1	10	3000	2	1	5	0	1	1	1	3	0	.	.	.	.	.	.	.	.
8	32	.	0	0	0	0	0	0	0	0	1	5	5	5	5	4	2	10	3000	1	4	5	0	1	1	1	3	0	.	.	.	.	.	.	.	.
4	24	.	0	0	0	0	0	0	0	0	2	2	3	5	4	4	2	11	3000	2	3	3	.	1	1	1	3	0	.	.	.	.	.	.	.	.
4	33	.	0	0	0	0	0	0	0	0	2	2	2	4	4	4	2	10	3000	2	2	3	0	1	1	1	3	0	.	.	.	.	.	.	.	.
4	26	.	0	0	0	0	0	0	0	0	2	4	5	4	4	5	1	10	3000	2	4	2	0	1	1	1	3	0	.	.	.	.	.	.	.	.
8	49	10	0	1	1	0	0	1	0	0	4	7	5	4	4	4	2	7	3000	3	4	1	1	1	1	1	3	3	0	1	1	0	1	0	0	0
3	37	.	0	0	0	0	0	0	0	0	4	2	2	4	4	4	1	10	3000	3	2	3	0	1	1	1	3	0	.	.	.	.	.	.	.	.
8	26	.	0	0	0	0	0	0	0	0	2	6	5	4	4	4	2	10	3000	2	4	4	0	1	1	1	3	0	.	.	.	.	.	.	.	.
3	24	.	0	0	0	0	0	0	0	0	2	6	3	4	4	4	2	10	3000	2	3	4	0	1	1	1	3	0	.	.	.	.	.	.	.	.
1	28	.	0	0	0	0	0	0	0	0	1	5	2	4	4	4	2	10	3000	1	2	5	0	1	1	1	3	0	.	.	.	.	.	.	.	.
1	45	.	0	0	0	0	0	0	0	0	2	6	3	5	5	4	2	10	3000	2	3	4	0	1	1	1	3	0	.	.	.	.	.	.	.	.
1	29	.	0	0	0	0	0	0	1	0	1	1	1	4	4	4	2	9	3000	1	1	1	1	1	1	1	3	1	0	0	0	0	0	0	1	0
8	28	.	0	0	0	0	0	0	0	0	2	6	3	4	4	4	1	10	3000	2	3	4	0	1	1	1	3	0	.	.	.	.	.	.	.	.
3	51	.	0	0	0	0	0	0	0	0	1	6	2	4	4	4	1	10	3000	1	2	4	0	1	1	1	3	0	.	.	.	.	.	.	.	.
1	29	.	0	0	0	0	0	0	0	0	1	2	3	5	5	4	2	10	3000	1	3	3	0	1	1	1	3	0	.	.	.	.	.	.	.	.
3	25	.	0	0	0	0	0	0	0	0	2	6	3	4	4	4	2	10	3000	2	3	4	0	1	1	1	3	0	.	.	.	.	.	.	.	.
3	28	.	0	0	0	0	0	0	0	0	2	6	4	5	4	4	2	10	3000	2	3	4	0	1	1	1	3	0	.	.	.	.	.	.	.	.
4	57	.	0	0	0	0	0	0	0	0	2	6	3	4	4	5	1	10	3000	2	3	4	0	1	1	1	3	0	.	.	.	.	.	.	.	.
1	35	.	0	0	0	0	0	0	0	0	2	2	3	4	4	4	1	10	3000	2	3	3	0	1	1	1	3	0	.	.	.	.	.	.	.	.
8	51	.	0	0	0	0	0	0	0	0	1	6	3	4	4	4	2	10	3000	1	3	4	0	1	1	1	3	0	.	.	.	.	.	.	.	.
8	26	.	0	0	0	0	0	0	0	0	2	6	3	4	4	4	2	11	3000	2	3	4	.	1	1	1	3	0	.	.	.	.	.	.	.	.
3	25	.	0	0	0	0	0	0	0	0	1	5	3	4	4	4	1	10	3000	1	3	5	0	1	1	1	3	0	.	.	.	.	.	.	.	.
3	27	.	0	0	0	0	0	0	0	0	2	5	1	4	4	4	1	10	3000	2	1	5	0	1	1	1	3	0	.	.	.	.	.	.	.	.
7	26	.	0	0	0	0	0	0	0	0	2	6	3	4	4	4	2	10	3000	2	3	4	0	1	1	1	3	0	.	.	.	.	.	.	.	.
1	25	.	0	0	0	0	0	0	0	0	2	5	5	4	5	4	2	10	3000	2	4	5	0	1	1	1	3	0	.	.	.	.	.	.	.	.
1	28	.	0	0	0	0	0	0	0	0	2	5	6	4	4	4	1	10	3000	2	4	5	0	1	1	1	3	0	.	.	.	.	.	.	.	.
8	31	.	0	0	0	0	0	0	0	0	2	6	3	5	5	5	2	10	3000	2	3	4	0	1	1	1	3	0	.	.	.	.	.	.	.	.
3	39	.	0	0	0	0	0	0	0	0	1	6	3	4	5	4	2	10	3000	1	3	4	0	1	1	1	3	0	.	.	.	.	.	.	.	.
8	30	.	0	0	0	0	0	0	0	0	2	6	2	5	5	4	2	11	3000	2	2	4	.	1	1	1	3	0	.	.	.	.	.	.	.	.
1	28	.	0	0	0	0	0	0	0	0	1	6	5	4	4	4	2	10	3000	1	4	4	0	1	1	1	3	0	.	.	.	.	.	.	.	.
4	41	.	0	0	0	0	0	0	0	0	1	2	2	4	4	4	2	11	3000	1	2	3	.	1	1	1	3	0	.	.	.	.	.	.	.	.
7	62	.	0	0	0	0	0	0	0	0	2	2	2	4	4	4	2	10	3000	2	2	3	0	1	1	1	3	0	.	.	.	.	.	.	.	.
8	37	.	0	0	0	0	0	0	0	0	2	5	5	4	4	4	2	10	3000	2	4	5	0	1	1	1	3	0	.	.	.	.	.	.	.	.
8	34	.	0	0	0	0	0	0	0	0	4	6	2	5	5	4	2	10	3000	3	2	4	0	1	1	1	3	0	.	.	.	.	.	.	.	.
1	33	.	0	0	0	0	0	0	0	0	2	6	3	5	4	5	2	10	3000	2	3	4	0	1	1	1	3	0	.	.	.	.	.	.	.	.
7	23	.	0	0	0	0	0	0	0	0	1	2	3	4	4	4	2	11	3000	1	3	3	.	1	1	1	3	0	.	.	.	.	.	.	.	.
1	44	28	0	0	0	0	0	0	0	0	2	7	2	4	4	4	2	10	3000	2	2	6	.	1	1	1	3	0	.	.	.	.	.	.	.	.
4	25	.	0	0	0	0	0	0	0	0	2	6	4	4	4	4	2	11	3000	2	3	4	.	1	1	1	3	0	.	.	.	.	.	.	.	.
1	36	.	0	0	0	0	0	0	0	0	2	4	1	4	4	4	2	10	3000	2	1	2	0	1	1	1	3	0	.	.	.	.	.	.	.	.
4	33	.	0	0	0	0	0	0	0	0	2	6	3	4	4	4	2	10	3000	2	3	4	0	1	1	1	3	0	.	.	.	.	.	.	.	.
1	26	.	0	0	0	0	0	0	0	0	1	2	1	4	4	4	2	10	3000	1	1	3	0	1	1	1	3	0	.	.	.	.	.	.	.	.
1	28	.	0	0	0	0	0	0	0	0	2	1	2	4	4	4	2	11	3000	2	2	1	.	1	1	1	3	0	.	.	.	.	.	.	.	.
8	31	.	0	0	0	0	0	0	0	0	2	6	3	4	4	4	2	11	3000	2	3	4	.	1	1	1	3	0	.	.	.	.	.	.	.	.
8	32	.	0	0	0	0	0	0	0	0	1	6	3	4	4	4	2	10	3000	1	3	4	0	1	1	1	3	0	.	.	.	.	.	.	.	.
1	33	.	0	0	0	0	0	0	0	0	2	2	2	4	4	4	2	10	3000	2	2	3	0	1	1	1	3	0	.	.	.	.	.	.	.	.
1	33	.	0	0	0	0	0	1	1	0	1	4	1	4	4	4	2	9	3000	1	1	2	1	1	1	1	3	2	0	1	0	0	0	0	1	0
8	33	.	0	0	0	0	0	0	0	0	2	6	3	5	4	4	2	10	3000	2	3	4	0	1	1	1	3	0	.	.	.	.	.	.	.	.
4	46	.	0	0	0	0	0	0	0	0	2	6	3	5	4	4	2	11	3000	2	3	4	.	1	1	1	3	0	.	.	.	.	.	.	.	.
8	30	.	0	0	0	0	0	0	0	0	2	6	3	4	4	4	1	11	3000	2	3	4	.	1	1	1	3	0	.	.	.	.	.	.	.	.
7	46	.	0	0	0	0	0	0	0	0	2	6	4	4	4	4	2	10	3000	2	3	4	0	1	1	1	3	0	.	.	.	.	.	.	.	.
4	57	.	0	0	0	0	0	0	0	0	1	2	2	5	5	4	2	10	3000	1	2	3	0	1	1	1	3	0	.	.	.	.	.	.	.	.
3	33	.	0	0	0	0	0	0	0	0	2	6	4	4	4	4	2	10	3000	2	3	4	0	1	1	1	3	0	.	.	.	.	.	.	.	.
8	25	.	0	0	0	0	0	0	0	0	2	6	3	4	5	4	2	10	3000	2	3	4	0	1	1	1	3	0	.	.	.	.	.	.	.	.
8	31	.	0	0	0	0	0	0	0	0	2	6	3	5	4	4	2	10	3000	2	3	4	0	1	1	1	3	0	.	.	.	.	.	.	.	.
8	27	.	0	0	0	0	0	0	0	0	2	6	3	4	4	4	2	13	3000	2	3	4	.	1	1	1	3	0	.	.	.	.	.	.	.	.
1	32	.	1	0	0	0	0	0	0	0	2	4	1	4	5	5	1	9	3000	2	1	2	1	1	1	1	3	1	1	0	0	0	0	0	0	0
8	28	.	0	0	0	0	0	0	0	0	2	6	2	4	4	4	2	10	3000	2	2	4	0	1	1	1	3	0	.	.	.	.	.	.	.	.
4	28	.	0	0	0	0	0	0	0	0	1	4	1	4	4	4	1	10	3000	1	1	2	0	1	1	1	3	0	.	.	.	.	.	.	.	.
7	41	22	0	0	0	0	0	0	0	0	2	7	3	4	4	4	2	10	3000	2	3	4	0	1	1	1	3	0	.	.	.	.	.	.	.	.
4	26	.	0	0	0	0	0	0	0	0	1	5	1	5	4	5	1	10	3000	1	1	5	0	1	1	1	3	0	.	.	.	.	.	.	.	.
7	36	.	1	0	0	0	0	0	0	0	2	2	2	4	4	4	1	8	3000	2	2	3	1	1	1	1	3	1	1	0	0	0	0	0	0	0
3	27	.	0	0	0	0	0	0	0	0	1	6	3	4	5	4	1	10	3000	1	3	4	0	1	1	1	3	0	.	.	.	.	.	.	.	.
4	64	.	0	0	0	0	0	0	0	0	1	6	2	5	5	4	6	10	3000	1	2	4	0	1	1	1	4	0	.	.	.	.	.	.	.	.
1	28	.	0	0	0	0	0	0	0	0	2	5	5	4	5	3	4	10	3000	2	4	5	0	1	1	2	1	0	.	.	.	.	.	.	.	.
4	50	.	0	0	0	0	0	0	0	0	1	2	2	5	4	3	4	10	3000	1	2	3	0	1	1	2	1	0	.	.	.	.	.	.	.	.
3	35	.	0	0	0	0	0	0	0	0	1	6	4	4	4	3	3	10	3000	1	3	4	0	1	1	2	2	0	.	.	.	.	.	.	.	.
3	27	.	0	0	0	0	0	0	0	0	2	6	3	5	4	3	1	11	3000	2	3	4	.	1	1	2	3	0	.	.	.	.	.	.	.	.
1	28	.	0	0	0	0	0	0	0	0	1	2	2	4	4	3	2	10	3000	1	2	3	0	1	1	2	3	0	.	.	.	.	.	.	.	.
1	41	.	0	0	0	0	0	0	0	0	2	6	5	4	4	3	1	11	3000	2	4	4	.	1	1	2	3	0	.	.	.	.	.	.	.	.
8	32	.	0	0	0	0	0	0	0	0	1	6	3	4	4	3	1	10	3000	1	3	4	0	1	1	2	3	0	.	.	.	.	.	.	.	.
8	31	.	0	0	0	0	0	0	0	0	2	6	3	4	4	3	2	10	3000	2	3	4	0	1	1	2	3	0	.	.	.	.	.	.	.	.
7	56	.	0	0	0	0	0	0	0	0	2	2	5	4	5	3	2	10	3000	2	4	3	0	1	1	2	3	0	.	.	.	.	.	.	.	.
7	44	.	0	0	0	0	0	0	0	0	2	2	2	4	4	3	1	11	3000	2	2	3	.	1	1	2	3	0	.	.	.	.	.	.	.	.
4	31	.	0	0	0	0	0	0	0	0	4	6	5	4	4	3	1	10	3000	3	4	4	0	1	1	2	3	0	.	.	.	.	.	.	.	.
1	32	.	0	0	0	0	0	0	0	0	1	2	2	4	4	3	1	11	3000	1	2	3	.	1	1	2	3	0	.	.	.	.	.	.	.	.
8	31	.	0	0	0	0	0	0	0	0	2	2	2	4	4	3	2	10	3000	2	2	3	0	1	1	2	3	0	.	.	.	.	.	.	.	.
3	26	.	0	0	0	0	0	0	0	0	2	6	5	4	4	3	2	10	3000	2	4	4	0	1	1	2	3	0	.	.	.	.	.	.	.	.
3	25	.	0	0	0	0	0	0	0	0	1	3	1	4	5	3	1	10	3000	1	1	1	0	1	1	2	3	0	.	.	.	.	.	.	.	.
1	44	.	0	0	0	0	0	0	0	0	4	5	5	5	4	3	2	11	3000	3	4	5	.	1	1	2	3	0	.	.	.	.	.	.	.	.
8	26	.	0	0	0	0	0	0	0	0	1	6	3	4	4	3	2	11	3000	1	3	4	.	1	1	2	3	0	.	.	.	.	.	.	.	.
3	26	.	0	0	0	0	0	0	0	0	2	2	2	4	4	3	1	10	3000	2	2	3	0	1	1	2	3	0	.	.	.	.	.	.	.	.
1	50	.	0	0	0	0	0	0	0	0	2	6	2	5	5	3	2	10	3000	2	2	4	0	1	1	2	3	0	.	.	.	.	.	.	.	.
1	27	.	0	0	0	0	0	0	0	0	2	2	2	4	4	3	2	10	3000	2	2	3	0	1	1	2	3	0	.	.	.	.	.	.	.	.
1	31	.	0	0	0	0	0	0	0	0	2	6	2	4	4	3	2	10	3000	2	2	4	0	1	1	2	3	0	.	.	.	.	.	.	.	.
1	45	.	0	0	0	0	0	0	0	0	2	6	2	4	4	3	1	10	3000	2	2	4	0	1	1	2	3	0	.	.	.	.	.	.	.	.
1	26	.	0	0	0	0	0	0	0	0	1	2	1	4	5	3	2	10	3000	1	1	3	0	1	1	2	3	0	.	.	.	.	.	.	.	.
8	28	.	0	0	0	0	0	0	0	0	2	2	1	4	4	3	2	11	3000	2	1	3	.	1	1	2	3	0	.	.	.	.	.	.	.	.
8	31	.	0	0	0	0	1	0	1	0	1	6	3	4	4	3	2	9	3000	1	3	4	1	1	1	2	3	2	0	0	0	1	0	0	1	0
1	41	.	0	0	0	0	0	0	0	0	2	2	2	5	4	3	1	10	3000	2	2	3	0	1	1	2	3	0	.	.	.	.	.	.	.	.
4	29	.	0	0	0	0	0	0	0	0	2	6	2	4	4	3	2	10	3000	2	2	4	0	1	1	2	3	0	.	.	.	.	.	.	.	.
3	43	.	0	0	0	0	0	0	0	0	2	2	3	4	4	3	2	11	3000	2	3	3	.	1	1	2	3	0	.	.	.	.	.	.	.	.
1	28	.	0	0	0	0	0	0	0	0	2	6	4	4	4	3	2	10	3000	2	3	4	0	1	1	2	3	0	.	.	.	.	.	.	.	.
1	26	.	0	0	0	0	0	0	0	0	1	2	1	4	4	3	2	10	3000	1	1	3	0	1	1	2	3	0	.	.	.	.	.	.	.	.
1	40	.	0	0	0	0	0	0	0	0	2	5	2	4	4	3	2	10	3000	2	2	5	0	1	1	2	3	0	.	.	.	.	.	.	.	.
3	29	.	0	0	0	0	0	0	0	0	4	6	3	4	4	3	2	10	3000	3	3	4	0	1	1	2	3	0	.	.	.	.	.	.	.	.
1	32	.	0	0	0	0	0	0	0	0	2	6	4	4	4	3	2	10	3000	2	3	4	0	1	1	2	3	0	.	.	.	.	.	.	.	.
1	28	.	0	0	0	0	0	0	0	0	1	2	1	4	4	3	1	11	3000	1	1	3	.	1	1	2	3	0	.	.	.	.	.	.	.	.
1	33	.	0	0	0	0	0	0	0	0	2	6	3	4	4	3	1	10	3000	2	3	4	0	1	1	2	3	0	.	.	.	.	.	.	.	.
1	26	.	0	0	0	0	0	0	0	0	2	2	2	4	4	3	2	11	3000	2	2	3	.	1	1	2	3	0	.	.	.	.	.	.	.	.
1	32	.	0	0	0	0	0	0	0	0	1	2	2	4	4	3	2	10	3000	1	2	3	0	1	1	2	3	0	.	.	.	.	.	.	.	.
8	27	.	0	0	0	0	0	0	0	0	2	6	3	4	4	1	4	10	3000	2	3	4	0	1	1	3	1	0	.	.	.	.	.	.	.	.
1	42	.	0	0	0	0	0	0	0	0	4	6	2	4	5	1	4	10	3000	3	2	4	0	1	1	3	1	0	.	.	.	.	.	.	.	.
1	28	.	0	0	0	0	0	0	0	0	2	2	6	4	4	2	4	10	3000	2	4	3	0	1	1	3	1	0	.	.	.	.	.	.	.	.
1	31	.	1	1	1	0	0	0	0	0	1	3	1	4	4	2	4	7	3000	1	1	1	1	1	1	3	1	3	1	0	1	0	1	0	0	0
8	29	.	0	0	0	0	0	0	0	0	1	2	2	5	5	2	5	10	3000	1	2	3	0	1	1	3	1	0	.	.	.	.	.	.	.	.
3	31	.	0	0	0	0	1	0	0	0	2	2	1	4	4	2	2	9	3000	2	1	3	1	1	1	3	3	1	0	0	0	1	0	0	0	0
8	27	.	0	0	0	0	0	0	0	0	1	2	1	4	4	2	1	10	3000	1	1	3	0	1	1	3	3	0	.	.	.	.	.	.	.	.
1	30	.	0	0	0	0	0	0	0	0	1	2	2	4	4	2	2	10	3000	1	2	3	0	1	1	3	3	0	.	.	.	.	.	.	.	.
1	28	.	0	0	0	0	0	0	0	0	2	2	1	4	5	2	2	10	3000	2	1	3	0	1	1	3	3	0	.	.	.	.	.	.	.	.
7	39	.	0	0	0	0	0	0	0	0	1	2	2	4	5	2	1	10	3000	1	2	3	0	1	1	3	3	0	.	.	.	.	.	.	.	.
1	27	.	0	0	0	0	0	0	0	0	2	6	2	4	4	2	1	10	3000	2	2	4	0	1	1	3	3	0	.	.	.	.	.	.	.	.
1	50	.	0	0	0	0	0	0	0	0	2	2	2	4	4	2	1	10	3000	2	2	3	0	1	1	3	3	0	.	.	.	.	.	.	.	.
3	30	.	0	0	0	0	0	0	0	0	1	2	1	4	4	2	2	10	3000	1	1	3	0	1	1	3	3	0	.	.	.	.	.	.	.	.
3	27	.	0	0	0	0	0	0	0	0	2	6	3	4	4	1	1	10	3000	2	3	4	0	1	1	3	3	0	.	.	.	.	.	.	.	.
1	26	.	0	0	0	0	0	0	0	0	1	5	2	5	5	2	1	10	3000	1	2	5	0	1	1	3	3	0	.	.	.	.	.	.	.	.
3	43	.	0	0	0	0	0	0	0	0	1	2	1	4	4	2	1	10	3000	1	1	3	0	1	1	3	3	0	.	.	.	.	.	.	.	.
1	55	.	0	0	0	0	0	0	0	0	2	6	2	4	4	2	1	10	3000	2	2	4	0	1	1	3	3	0	.	.	.	.	.	.	.	.
1	36	.	0	0	0	0	0	0	0	0	1	3	1	4	4	2	2	11	3000	1	1	1	.	1	1	3	3	0	.	.	.	.	.	.	.	.
3	26	.	0	0	0	0	0	0	0	0	2	4	1	4	4	1	1	10	3000	2	1	2	0	1	1	3	3	0	.	.	.	.	.	.	.	.
1	31	.	0	0	0	0	0	0	0	0	2	6	2	5	5	2	2	10	3000	2	2	4	0	1	1	3	3	0	.	.	.	.	.	.	.	.
1	31	.	0	0	0	0	0	0	0	0	2	2	2	4	4	2	1	10	3000	2	2	3	0	1	1	3	3	0	.	.	.	.	.	.	.	.
3	50	.	0	0	0	0	0	0	0	0	1	6	3	4	4	2	2	10	3000	1	3	4	0	1	1	3	3	0	.	.	.	.	.	.	.	.
1	44	.	0	0	0	0	0	0	1	0	1	2	1	4	4	2	2	9	3000	1	1	3	1	1	1	3	3	1	0	0	0	0	0	0	1	0
4	34	.	0	0	0	0	1	0	0	0	2	2	1	4	4	1	1	9	3000	2	1	3	1	1	1	3	3	1	0	0	0	1	0	0	0	0
1	29	.	0	0	0	0	0	0	0	0	2	2	1	4	4	1	1	11	3000	2	1	3	.	1	1	3	3	0	.	.	.	.	.	.	.	.
1	25	.	0	0	0	0	0	0	0	0	2	5	6	4	4	2	2	10	3000	2	4	5	0	1	1	3	3	0	.	.	.	.	.	.	.	.
1	29	.	0	0	0	0	0	0	0	0	1	2	1	4	4	2	1	10	3000	1	1	3	0	1	1	3	3	0	.	.	.	.	.	.	.	.
1	30	.	0	0	0	0	0	0	0	0	1	2	2	5	4	2	2	10	3000	1	2	3	0	1	1	3	3	0	.	.	.	.	.	.	.	.
1	30	.	0	0	0	0	0	0	0	0	1	6	4	4	5	1	1	10	3000	1	3	4	0	1	1	3	3	0	.	.	.	.	.	.	.	.
1	31	.	0	0	0	0	0	0	0	0	2	2	2	5	5	1	1	10	3000	2	2	3	0	1	1	3	3	0	.	.	.	.	.	.	.	.
3	25	.	0	0	0	0	0	0	0	0	2	2	1	4	5	1	1	10	3000	2	1	3	0	1	1	3	3	0	.	.	.	.	.	.	.	.
8	30	.	0	0	0	0	0	0	0	0	2	6	2	4	4	2	2	10	3000	2	2	4	0	1	1	3	3	0	.	.	.	.	.	.	.	.
1	39	.	0	0	0	0	0	0	0	0	2	1	4	4	4	2	2	10	3000	2	3	1	0	1	1	3	3	0	.	.	.	.	.	.	.	.
8	33	.	0	0	0	0	0	0	0	0	2	6	3	5	5	2	1	10	3000	2	3	4	0	1	1	3	3	0	.	.	.	.	.	.	.	.
7	28	.	0	0	0	0	0	0	0	0	4	6	2	4	4	2	1	10	3000	3	2	4	0	1	1	3	3	0	.	.	.	.	.	.	.	.
7	34	.	0	0	0	0	0	0	0	0	2	2	2	4	5	2	2	10	3000	2	2	3	0	1	1	3	3	0	.	.	.	.	.	.	.	.
4	39	.	0	0	0	0	0	0	0	0	2	2	2	4	4	2	1	11	3000	2	2	3	.	1	1	3	3	0	.	.	.	.	.	.	.	.
1	30	.	0	0	0	0	0	0	0	0	1	6	3	5	5	2	1	12	3000	1	3	4	.	1	1	3	3	0	.	.	.	.	.	.	.	.
4	47	.	0	0	0	0	0	0	0	0	2	6	5	5	4	2	2	10	3000	2	4	4	0	1	1	3	3	0	.	.	.	.	.	.	.	.
1	35	.	0	0	0	0	0	0	0	0	4	2	2	4	4	2	2	10	3000	3	2	3	0	1	1	3	3	0	.	.	.	.	.	.	.	.
4	25	.	0	0	0	0	0	0	0	0	2	6	3	4	4	2	1	10	3000	2	3	4	0	1	1	3	3	0	.	.	.	.	.	.	.	.
1	52	.	0	0	0	0	0	0	0	0	1	2	2	5	5	1	1	10	3000	1	2	3	0	1	1	3	3	0	.	.	.	.	.	.	.	.
1	37	.	0	0	0	0	0	0	1	0	1	3	5	4	4	2	2	9	3000	1	4	1	1	1	1	3	3	1	0	0	0	0	0	0	1	0
7	63	.	0	0	0	0	0	0	0	0	2	6	1	4	4	2	1	10	3000	2	1	4	0	1	1	3	3	0	.	.	.	.	.	.	.	.
4	41	.	0	0	0	0	0	0	0	0	1	3	2	4	4	2	1	10	3000	1	2	1	0	1	1	3	3	0	.	.	.	.	.	.	.	.
1	40	.	0	0	0	0	0	0	0	0	2	2	2	4	4	2	2	10	3000	2	2	3	0	1	1	3	3	0	.	.	.	.	.	.	.	.
8	33	.	0	0	0	0	0	0	0	0	1	6	3	4	4	1	1	10	3000	1	3	4	0	1	1	3	3	0	.	.	.	.	.	.	.	.
7	38	.	0	0	0	0	0	0	0	0	1	2	1	5	4	2	2	10	3000	1	1	3	0	1	1	3	3	0	.	.	.	.	.	.	.	.
1	43	.	0	0	0	0	0	0	0	0	2	2	2	4	4	2	1	10	3000	2	2	3	0	1	1	3	3	0	.	.	.	.	.	.	.	.
1	34	.	0	0	0	0	0	0	0	0	4	6	3	5	4	2	2	10	3000	3	3	4	0	1	1	3	3	0	.	.	.	.	.	.	.	.
1	39	.	0	0	0	0	0	0	0	0	2	2	2	5	5	2	2	10	3000	2	2	3	0	1	1	3	3	0	.	.	.	.	.	.	.	.
1	27	.	0	0	0	0	0	1	0	0	2	2	1	4	4	2	1	9	3000	2	1	3	1	1	1	3	3	1	0	1	0	0	0	0	0	0
3	28	.	0	0	0	0	0	0	0	0	2	6	5	5	5	2	2	10	3000	2	4	4	0	1	1	3	3	0	.	.	.	.	.	.	.	.
7	26	.	0	0	0	0	0	0	0	0	1	5	5	4	4	1	1	10	3000	1	4	5	0	1	1	3	3	0	.	.	.	.	.	.	.	.
8	27	.	0	0	0	0	0	0	0	0	2	2	1	4	4	2	1	11	3000	2	1	3	.	1	1	3	3	0	.	.	.	.	.	.	.	.
1	31	.	0	0	0	0	0	0	0	0	2	2	2	4	4	2	1	13	3000	2	2	3	.	1	1	3	3	0	.	.	.	.	.	.	.	.
1	29	.	0	0	0	0	0	0	0	0	1	2	1	5	5	2	1	10	3000	1	1	3	0	1	1	3	3	0	.	.	.	.	.	.	.	.
4	24	.	0	0	0	0	0	1	0	0	1	1	1	4	4	2	1	9	3000	1	1	1	1	1	1	3	3	1	0	1	0	0	0	0	0	0
1	28	.	0	0	0	0	0	0	0	0	4	2	2	4	4	2	2	13	3000	3	2	3	.	1	1	3	3	0	.	.	.	.	.	.	.	.
3	26	.	0	0	0	0	0	0	0	0	2	2	2	4	4	2	2	10	3000	2	2	3	0	1	1	3	3	0	.	.	.	.	.	.	.	.
1	55	28	0	0	0	0	0	0	0	0	1	7	2	4	4	2	1	10	3000	1	2	6	.	1	1	3	3	0	.	.	.	.	.	.	.	.
7	23	23	0	0	0	0	0	0	0	0	1	7	5	4	4	2	1	10	3000	1	4	6	.	1	1	3	3	0	.	.	.	.	.	.	.	.
3	36	.	0	0	0	0	0	0	0	0	2	6	3	4	4	2	2	10	3000	2	3	4	0	1	1	3	3	0	.	.	.	.	.	.	.	.
3	34	.	0	0	0	0	0	0	0	0	1	2	1	4	4	2	1	10	3000	1	1	3	0	1	1	3	3	0	.	.	.	.	.	.	.	.
3	25	.	0	0	0	0	0	0	0	0	1	6	2	5	5	6	1	10	3000	1	2	4	0	1	1	4	3	0	.	.	.	.	.	.	.	.
8	29	.	0	0	0	0	0	0	0	0	2	6	6	4	4	6	1	11	3000	2	4	4	.	1	1	4	3	0	.	.	.	.	.	.	.	.
4	25	.	0	0	0	0	0	0	0	0	2	6	6	4	4	6	2	10	3000	2	4	4	0	1	1	4	3	0	.	.	.	.	.	.	.	.
1	30	.	0	0	0	0	0	0	0	0	1	2	2	4	4	6	2	10	3000	1	2	3	0	1	1	4	3	0	.	.	.	.	.	.	.	.
8	29	.	0	0	0	0	0	0	0	0	1	6	3	4	4	6	2	10	3000	1	3	4	0	1	1	4	3	0	.	.	.	.	.	.	.	.
8	33	.	0	0	0	0	0	0	0	0	2	5	5	4	3	4	3	11	2000	2	4	5	.	1	2	1	2	0	.	.	.	.	.	.	.	.
8	28	.	0	0	0	0	0	0	0	0	2	5	3	4	3	4	2	10	3000	2	3	5	0	1	2	1	3	0	.	.	.	.	.	.	.	.
1	28	.	0	0	0	0	0	0	0	0	2	2	2	4	3	4	1	10	3000	2	2	3	0	1	2	1	3	0	.	.	.	.	.	.	.	.
7	34	.	0	0	0	0	0	0	0	0	1	6	3	4	3	4	1	10	3000	1	3	4	0	1	2	1	3	0	.	.	.	.	.	.	.	.
7	46	.	0	0	0	0	0	0	0	1	2	2	1	4	3	4	1	9	3000	2	1	3	1	1	2	1	3	0	0	0	0	0	0	0	0	1
3	27	.	0	0	0	0	0	0	0	0	2	6	3	4	3	4	2	10	3000	2	3	4	0	1	2	1	3	0	.	.	.	.	.	.	.	.
3	33	.	0	0	0	0	0	0	0	0	2	6	4	4	3	4	2	10	3000	2	3	4	0	1	2	1	3	0	.	.	.	.	.	.	.	.
3	38	.	0	0	0	0	0	0	0	0	1	2	2	4	3	3	3	10	2000	1	2	3	0	1	2	2	2	0	.	.	.	.	.	.	.	.
1	33	.	0	0	0	0	0	0	0	0	2	2	2	5	3	3	3	10	2000	2	2	3	0	1	2	2	2	0	.	.	.	.	.	.	.	.
7	24	.	0	0	0	0	0	0	0	0	1	2	3	4	3	3	2	11	2000	1	3	3	.	1	2	2	3	0	.	.	.	.	.	.	.	.
4	50	.	0	0	0	0	0	0	0	0	1	6	3	4	3	3	2	10	2000	1	3	4	0	1	2	2	3	0	.	.	.	.	.	.	.	.
8	40	.	0	0	0	0	0	0	0	0	1	5	2	4	3	3	2	11	2000	1	2	5	.	1	2	2	3	0	.	.	.	.	.	.	.	.
3	35	.	0	0	0	0	0	0	0	0	2	6	3	4	3	3	1	10	2000	2	3	4	0	1	2	2	3	0	.	.	.	.	.	.	.	.
7	48	.	0	0	0	0	0	0	0	0	2	6	2	4	3	1	4	10	3000	2	2	4	0	1	2	3	1	0	.	.	.	.	.	.	.	.
3	29	.	0	0	0	0	0	0	0	0	2	6	3	4	3	2	1	10	3000	2	3	4	0	1	2	3	3	0	.	.	.	.	.	.	.	.
3	26	.	0	0	0	0	0	0	0	0	2	6	4	4	3	2	2	10	3000	2	3	4	0	1	2	3	3	0	.	.	.	.	.	.	.	.
1	34	.	0	0	0	0	0	0	0	0	1	2	2	4	3	2	1	10	3000	1	2	3	0	1	2	3	3	0	.	.	.	.	.	.	.	.
3	25	.	0	0	0	0	0	0	0	0	2	1	2	4	3	2	2	10	3000	2	2	1	0	1	2	3	3	0	.	.	.	.	.	.	.	.
1	29	.	0	0	0	0	0	0	0	0	2	5	2	4	3	2	1	10	3000	2	2	5	0	1	2	3	3	0	.	.	.	.	.	.	.	.
1	30	.	0	0	0	0	0	0	0	0	2	2	2	4	3	2	2	10	3000	2	2	3	0	1	2	3	3	0	.	.	.	.	.	.	.	.
1	28	.	0	0	0	0	0	0	0	0	1	2	1	4	3	2	6	10	3000	1	1	3	0	1	2	3	4	0	.	.	.	.	.	.	.	.
1	31	.	0	0	0	0	0	0	0	0	2	2	2	4	3	6	1	10	3000	2	2	3	0	1	2	4	3	0	.	.	.	.	.	.	.	.
1	33	.	0	0	1	0	1	1	1	0	2	2	2	5	1	4	4	8	3000	2	2	3	1	1	3	1	1	4	0	1	1	1	0	0	1	0
3	26	.	0	0	0	0	0	0	0	0	4	4	1	4	1	4	4	13	3000	3	1	2	.	1	3	1	1	0	.	.	.	.	.	.	.	.
7	70	.	0	0	0	0	0	0	0	0	1	4	1	4	1	4	4	10	3000	1	1	2	0	1	3	1	1	0	.	.	.	.	.	.	.	.
3	24	.	0	0	0	0	0	0	0	0	4	6	3	4	2	4	3	10	3000	3	3	4	0	1	3	1	2	0	.	.	.	.	.	.	.	.
3	28	.	0	0	0	0	0	0	0	0	2	6	2	4	1	4	3	10	3000	2	2	4	0	1	3	1	2	0	.	.	.	.	.	.	.	.
1	29	.	1	0	1	0	0	0	0	0	1	4	1	4	2	4	2	7	3000	1	1	2	1	1	3	1	3	2	1	0	1	0	0	0	0	0
4	36	.	0	0	0	0	0	0	0	0	2	5	6	5	1	5	1	10	3000	2	4	5	0	1	3	1	3	0	.	.	.	.	.	.	.	.
3	30	.	0	0	0	0	0	0	0	0	2	4	1	4	2	4	2	10	3000	2	1	2	0	1	3	1	3	0	.	.	.	.	.	.	.	.
7	44	.	0	0	0	0	0	0	0	0	2	2	2	4	2	4	2	10	3000	2	2	3	0	1	3	1	3	0	.	.	.	.	.	.	.	.
3	51	.	0	0	0	0	0	0	0	0	1	2	2	5	2	4	1	10	3000	1	2	3	0	1	3	1	3	0	.	.	.	.	.	.	.	.
3	28	.	0	0	0	0	0	0	0	0	2	6	3	4	2	4	1	10	3000	2	3	4	0	1	3	1	3	0	.	.	.	.	.	.	.	.
3	29	.	0	0	0	0	0	0	0	0	4	3	1	4	2	4	2	10	3000	3	1	1	0	1	3	1	3	0	.	.	.	.	.	.	.	.
1	28	.	1	0	1	0	0	1	0	0	2	4	1	4	2	4	2	9	3000	2	1	2	1	1	3	1	3	3	1	1	1	0	0	0	0	0
4	44	.	1	0	0	0	0	1	0	0	2	2	2	4	1	4	2	7	3000	2	2	3	1	1	3	1	3	2	1	1	0	0	0	0	0	0
7	53	.	0	0	0	0	0	0	0	0	1	6	2	4	1	4	1	10	3000	1	2	4	0	1	3	1	3	0	.	.	.	.	.	.	.	.
8	34	.	0	0	0	0	0	0	0	0	1	6	3	4	1	4	1	10	3000	1	3	4	0	1	3	1	3	0	.	.	.	.	.	.	.	.
3	35	.	0	0	0	0	0	0	0	0	1	6	3	4	2	5	1	10	3000	1	3	4	0	1	3	1	3	0	.	.	.	.	.	.	.	.
4	38	.	0	0	0	0	0	0	0	0	2	2	2	4	2	4	1	10	3000	2	2	3	0	1	3	1	3	0	.	.	.	.	.	.	.	.
3	33	.	0	0	0	0	0	0	0	0	2	2	1	4	2	4	2	10	3000	2	1	3	0	1	3	1	3	0	.	.	.	.	.	.	.	.
7	29	.	0	0	0	0	0	0	0	0	1	2	2	4	2	4	2	10	3000	1	2	3	0	1	3	1	3	0	.	.	.	.	.	.	.	.
1	29	.	0	0	0	0	0	0	0	0	1	2	1	4	1	4	1	10	3000	1	1	3	0	1	3	1	3	0	.	.	.	.	.	.	.	.
8	34	.	1	0	1	0	0	1	0	0	2	2	3	4	2	4	1	7	3000	2	3	3	1	1	3	1	3	3	1	1	1	0	0	0	0	0
1	27	.	0	0	0	0	0	0	0	0	1	2	1	4	2	4	2	10	3000	1	1	3	0	1	3	1	3	0	.	.	.	.	.	.	.	.
7	51	.	0	0	0	0	0	0	0	0	2	2	3	5	2	5	1	10	3000	2	3	3	0	1	3	1	3	0	.	.	.	.	.	.	.	.
3	47	.	0	0	0	0	0	0	0	0	2	4	1	4	2	3	3	10	2000	2	1	2	0	1	3	2	2	0	.	.	.	.	.	.	.	.
8	32	.	0	0	0	0	0	0	0	0	2	2	2	4	2	3	2	10	3000	2	2	3	0	1	3	2	3	0	.	.	.	.	.	.	.	.
3	32	.	0	0	0	0	0	0	0	0	2	6	3	4	2	3	1	10	3000	2	3	4	0	1	3	2	3	0	.	.	.	.	.	.	.	.
7	41	.	0	0	0	0	0	0	0	0	4	6	4	4	2	3	1	10	3000	3	3	4	0	1	3	2	3	0	.	.	.	.	.	.	.	.
1	32	.	0	0	0	0	0	0	0	0	1	6	5	4	1	3	1	10	3000	1	4	4	0	1	3	2	3	0	.	.	.	.	.	.	.	.
7	41	.	0	0	0	0	0	0	0	0	2	6	2	4	2	2	4	10	3000	2	2	4	0	1	3	3	1	0	.	.	.	.	.	.	.	.
4	53	.	0	0	0	0	0	0	0	0	2	6	2	5	1	2	3	10	3000	2	2	4	0	1	3	3	2	0	.	.	.	.	.	.	.	.
8	24	.	0	0	0	0	0	0	0	0	2	6	2	4	1	2	2	10	3000	2	2	4	0	1	3	3	3	0	.	.	.	.	.	.	.	.
1	31	.	0	0	0	0	0	0	0	0	2	2	2	4	2	2	1	10	3000	2	2	3	0	1	3	3	3	0	.	.	.	.	.	.	.	.
3	50	.	0	0	0	0	0	0	0	0	1	6	3	4	2	2	2	10	3000	1	3	4	0	1	3	3	3	0	.	.	.	.	.	.	.	.
3	28	.	0	0	0	0	0	0	0	0	1	2	3	5	1	2	1	10	3000	1	3	3	0	1	3	3	3	0	.	.	.	.	.	.	.	.
7	30	.	0	0	0	1	0	0	0	0	2	3	2	4	2	2	2	7	3000	2	2	1	1	1	3	3	3	1	0	0	0	0	0	1	0	0
4	23	.	0	0	0	0	0	0	0	0	2	1	1	4	1	1	2	11	3000	2	1	1	.	1	3	3	3	0	.	.	.	.	.	.	.	.
7	65	.	0	0	0	0	0	0	0	0	1	6	3	4	2	2	2	10	3000	1	3	4	0	1	3	3	3	0	.	.	.	.	.	.	.	.
3	29	.	0	0	0	0	0	0	0	0	2	4	3	4	2	2	2	12	3000	2	3	2	.	1	3	3	3	0	.	.	.	.	.	.	.	.
1	28	.	0	0	0	0	0	0	0	0	2	4	1	5	2	2	2	10	3000	2	1	2	0	1	3	3	3	0	.	.	.	.	.	.	.	.
3	53	.	0	0	0	0	0	1	0	0	1	2	1	4	2	2	1	8	3000	1	1	3	1	1	3	3	3	1	0	1	0	0	0	0	0	0
1	30	.	0	0	0	0	0	0	0	0	2	2	5	5	1	1	6	10	3000	2	4	3	0	1	3	3	4	0	.	.	.	.	.	.	.	.
1	29	.	0	0	0	0	0	0	0	0	1	6	1	4	2	6	1	10	3000	1	1	4	0	1	3	4	3	0	.	.	.	.	.	.	.	.
4	22	10	0	0	0	0	0	0	0	0	2	7	1	4	2	6	1	10	3000	2	1	1	0	1	3	4	3	0	.	.	.	.	.	.	.	.
8	29	.	0	0	0	0	0	0	0	0	1	2	5	5	6	4	2	10	3000	1	4	3	0	1	4	1	3	0	.	.	.	.	.	.	.	.
8	26	.	0	0	0	0	0	0	0	0	4	6	5	4	6	3	2	10	3000	3	4	4	0	1	4	2	3	0	.	.	.	.	.	.	.	.
4	27	.	0	0	0	0	0	0	0	0	4	6	4	4	6	2	1	10	3000	3	3	4	0	1	4	3	3	0	.	.	.	.	.	.	.	.
8	29	.	0	0	0	0	0	0	0	0	3	2	5	4	6	6	6	11	1000	3	4	3	.	1	4	4	4	0	.	.	.	.	.	.	.	.
3	29	.	0	0	0	0	0	0	0	0	2	6	1	3	5	4	3	10	2000	2	1	4	0	2	1	1	2	0	.	.	.	.	.	.	.	.
8	27	.	0	0	0	0	0	0	0	0	4	6	4	3	4	4	2	10	3000	3	3	4	0	2	1	1	3	0	.	.	.	.	.	.	.	.
4	39	.	0	0	0	0	0	1	0	0	1	2	2	3	4	4	2	9	3000	1	2	3	1	2	1	1	3	1	0	1	0	0	0	0	0	0
8	30	.	0	0	0	0	0	0	0	0	2	6	1	3	4	4	1	10	3000	2	1	4	0	2	1	1	3	0	.	.	.	.	.	.	.	.
4	42	.	0	0	0	0	0	1	0	0	1	2	1	3	4	4	2	9	3000	1	1	3	1	2	1	1	3	1	0	1	0	0	0	0	0	0
1	31	.	0	0	0	0	0	0	0	0	4	3	1	3	4	4	1	10	3000	3	1	1	0	2	1	1	3	0	.	.	.	.	.	.	.	.
8	27	.	0	0	0	0	0	0	0	0	1	2	5	3	4	4	1	10	3000	1	4	3	0	2	1	1	3	0	.	.	.	.	.	.	.	.
3	29	.	0	0	0	0	0	0	0	0	1	4	1	3	4	3	3	10	2000	1	1	2	0	2	1	2	2	0	.	.	.	.	.	.	.	.
4	34	.	0	0	0	0	0	0	0	0	2	2	1	3	4	3	2	10	2000	2	1	3	0	2	1	2	3	0	.	.	.	.	.	.	.	.
1	32	.	0	0	0	0	0	0	0	0	2	2	5	3	4	3	2	10	2000	2	4	3	0	2	1	2	3	0	.	.	.	.	.	.	.	.
1	36	.	0	0	0	0	0	0	0	0	1	2	2	3	4	3	2	10	2000	1	2	3	0	2	1	2	3	0	.	.	.	.	.	.	.	.
1	44	.	0	0	0	0	0	0	0	0	2	6	2	3	4	3	1	10	2000	2	2	4	0	2	1	2	3	0	.	.	.	.	.	.	.	.
4	24	.	0	0	0	0	0	0	0	0	2	6	2	3	4	3	1	10	2000	2	2	4	0	2	1	2	3	0	.	.	.	.	.	.	.	.
4	56	.	0	0	0	0	1	0	0	0	2	4	2	3	4	3	2	9	2000	2	2	2	1	2	1	2	3	1	0	0	0	1	0	0	0	0
8	28	.	0	0	0	0	0	0	0	0	2	5	5	3	4	3	2	10	2000	2	4	5	0	2	1	2	3	0	.	.	.	.	.	.	.	.
4	30	.	0	0	0	0	0	0	0	0	1	2	1	3	4	3	2	10	2000	1	1	3	0	2	1	2	3	0	.	.	.	.	.	.	.	.
8	31	.	0	0	0	0	0	0	0	0	1	6	3	3	4	3	2	10	2000	1	3	4	0	2	1	2	3	0	.	.	.	.	.	.	.	.
1	32	.	0	0	0	0	0	0	0	0	2	6	2	3	5	1	5	10	3000	2	2	4	0	2	1	3	1	0	.	.	.	.	.	.	.	.
3	26	.	0	0	0	0	0	0	0	0	1	1	6	3	4	2	4	10	3000	1	4	1	0	2	1	3	1	0	.	.	.	.	.	.	.	.
1	37	.	0	0	0	0	0	0	0	0	1	2	3	3	4	2	1	10	3000	1	3	3	0	2	1	3	3	0	.	.	.	.	.	.	.	.
1	29	.	0	0	0	0	0	0	0	0	2	2	2	3	4	2	1	10	3000	2	2	3	0	2	1	3	3	0	.	.	.	.	.	.	.	.
4	21	.	0	0	0	0	0	0	0	0	2	1	1	3	4	2	1	10	3000	2	1	1	0	2	1	3	3	0	.	.	.	.	.	.	.	.
1	26	.	0	0	0	0	0	0	0	0	4	2	1	3	4	2	1	10	3000	3	1	3	0	2	1	3	3	0	.	.	.	.	.	.	.	.
3	24	10	0	0	0	0	0	0	0	0	2	7	1	3	4	2	1	10	3000	2	1	1	0	2	1	3	3	0	.	.	.	.	.	.	.	.
7	26	.	0	0	0	0	0	0	0	0	1	2	2	3	4	2	2	10	3000	1	2	3	0	2	1	3	3	0	.	.	.	.	.	.	.	.
1	27	.	0	0	0	0	0	0	0	0	2	2	1	3	4	1	1	10	3000	2	1	3	0	2	1	3	3	0	.	.	.	.	.	.	.	.
3	42	.	0	0	0	0	0	0	0	0	2	6	5	3	4	2	2	10	3000	2	4	4	0	2	1	3	3	0	.	.	.	.	.	.	.	.
3	26	.	0	0	0	0	0	0	0	0	2	2	1	3	4	2	1	10	3000	2	1	3	0	2	1	3	3	0	.	.	.	.	.	.	.	.
1	29	.	0	0	0	0	0	1	0	0	1	2	1	3	5	2	1	9	3000	1	1	3	1	2	1	3	3	1	0	1	0	0	0	0	0	0
7	31	.	0	0	0	0	0	0	0	0	2	6	1	3	4	2	2	10	3000	2	1	4	0	2	1	3	3	0	.	.	.	.	.	.	.	.
3	28	.	0	0	0	0	0	0	0	0	1	2	1	3	4	2	2	10	3000	1	1	3	0	2	1	3	3	0	.	.	.	.	.	.	.	.
1	31	.	0	0	0	0	0	0	0	0	2	5	6	3	4	1	2	10	3000	2	4	5	0	2	1	3	3	0	.	.	.	.	.	.	.	.
1	27	.	0	0	0	0	0	0	0	0	2	6	3	3	4	2	1	11	3000	2	3	4	.	2	1	3	3	0	.	.	.	.	.	.	.	.
1	28	.	0	0	0	0	0	0	0	0	1	2	1	3	4	2	1	10	3000	1	1	3	0	2	1	3	3	0	.	.	.	.	.	.	.	.
8	41	28	0	0	0	0	0	0	0	0	2	7	2	3	4	2	1	10	3000	2	2	6	.	2	1	3	3	0	.	.	.	.	.	.	.	.
3	29	.	0	0	0	0	0	0	0	0	2	5	6	3	4	2	2	10	3000	2	4	5	0	2	1	3	3	0	.	.	.	.	.	.	.	.
1	46	.	0	0	0	0	0	0	0	0	1	2	1	3	4	2	1	10	3000	1	1	3	0	2	1	3	3	0	.	.	.	.	.	.	.	.
7	25	7	0	1	1	0	0	1	0	0	4	7	1	3	3	4	4	9	3000	3	1	1	1	2	2	1	1	3	0	1	1	0	1	0	0	0
4	48	.	0	0	1	0	0	0	0	0	2	2	2	3	3	4	2	8	2000	2	2	3	1	2	2	1	3	1	0	0	1	0	0	0	0	0
4	54	.	0	0	0	0	0	0	0	0	2	6	2	3	3	4	2	10	2000	2	2	4	0	2	2	1	3	0	.	.	.	.	.	.	.	.
7	37	.	0	0	0	0	0	0	0	0	1	5	5	3	3	4	2	12	2000	1	4	5	.	2	2	1	3	0	.	.	.	.	.	.	.	.
4	28	.	0	0	0	0	0	0	0	0	1	3	5	3	3	4	1	10	2000	1	4	1	0	2	2	1	3	0	.	.	.	.	.	.	.	.
1	32	.	0	0	0	0	0	0	1	0	2	4	1	3	3	4	2	9	2000	2	1	2	1	2	2	1	3	1	0	0	0	0	0	0	1	0
8	38	.	1	0	0	0	1	0	1	0	2	6	2	3	3	4	1	9	2000	2	2	4	1	2	2	1	3	3	1	0	0	1	0	0	1	0
1	35	.	0	0	0	0	0	0	0	0	2	5	3	3	3	4	1	10	2000	2	3	5	0	2	2	1	3	0	.	.	.	.	.	.	.	.
4	27	.	0	0	0	0	0	0	0	0	2	6	4	3	3	4	1	10	2000	2	3	4	0	2	2	1	3	0	.	.	.	.	.	.	.	.
4	30	.	0	0	0	0	0	0	0	0	3	6	4	3	3	4	2	10	2000	3	3	4	0	2	2	1	3	0	.	.	.	.	.	.	.	.
8	28	.	0	0	0	0	0	0	0	0	2	6	5	3	3	4	1	10	2000	2	4	4	0	2	2	1	3	0	.	.	.	.	.	.	.	.
1	31	.	0	0	0	0	0	0	0	0	4	2	2	3	3	4	2	11	2000	3	2	3	.	2	2	1	3	0	.	.	.	.	.	.	.	.
3	33	.	1	0	0	0	0	0	0	0	2	2	2	3	3	4	2	7	2000	2	2	3	1	2	2	1	3	1	1	0	0	0	0	0	0	0
7	25	.	0	0	0	0	0	0	0	0	2	6	3	3	3	4	2	11	2000	2	3	4	.	2	2	1	3	0	.	.	.	.	.	.	.	.
7	26	.	0	0	0	0	0	0	0	0	2	6	4	3	3	3	3	10	2000	2	3	4	0	2	2	2	2	0	.	.	.	.	.	.	.	.
7	39	22	0	0	0	0	0	0	0	0	3	7	4	3	3	3	3	10	2000	3	3	4	0	2	2	2	2	0	.	.	.	.	.	.	.	.
3	26	.	0	0	0	0	0	0	1	0	2	2	2	3	3	3	3	9	2000	2	2	3	1	2	2	2	2	1	0	0	0	0	0	0	1	0
8	26	10	0	0	0	0	0	0	0	0	1	7	5	3	3	3	3	10	2000	1	4	1	0	2	2	2	2	0	.	.	.	.	.	.	.	.
4	25	.	0	0	0	0	0	0	0	0	2	6	3	3	3	3	3	10	2000	2	3	4	0	2	2	2	2	0	.	.	.	.	.	.	.	.
7	30	22	0	0	0	0	0	0	1	0	4	7	2	3	3	3	3	8	2000	3	2	4	1	2	2	2	2	1	0	0	0	0	0	0	1	0
7	49	.	0	0	0	0	0	0	0	0	2	2	3	3	3	3	3	10	2000	2	3	3	0	2	2	2	2	0	.	.	.	.	.	.	.	.
1	41	.	0	0	0	0	0	0	0	0	2	5	2	3	3	3	3	11	2000	2	2	5	.	2	2	2	2	0	.	.	.	.	.	.	.	.
8	30	.	0	0	0	0	0	0	0	0	2	6	3	3	3	3	3	11	2000	2	3	4	.	2	2	2	2	0	.	.	.	.	.	.	.	.
3	49	.	0	0	0	0	0	0	0	0	2	5	5	3	3	3	3	10	2000	2	4	5	0	2	2	2	2	0	.	.	.	.	.	.	.	.
3	29	.	0	0	0	0	0	0	0	0	2	1	1	3	3	3	1	10	2000	2	1	1	0	2	2	2	3	0	.	.	.	.	.	.	.	.
8	31	.	0	0	0	0	0	0	0	0	2	6	3	3	3	3	1	10	2000	2	3	4	0	2	2	2	3	0	.	.	.	.	.	.	.	.
3	31	.	0	0	0	0	0	0	0	0	1	2	3	3	3	3	1	10	2000	1	3	3	0	2	2	2	3	0	.	.	.	.	.	.	.	.
8	29	.	0	0	0	0	0	0	0	0	1	6	3	3	3	3	2	11	2000	1	3	4	.	2	2	2	3	0	.	.	.	.	.	.	.	.
7	40	.	0	0	1	0	1	1	0	0	2	1	1	3	3	3	2	9	2000	2	1	1	1	2	2	2	3	3	0	1	1	1	0	0	0	0
8	41	.	0	0	0	0	0	0	0	0	2	6	2	3	3	3	1	11	2000	2	2	4	.	2	2	2	3	0	.	.	.	.	.	.	.	.
1	28	.	1	0	0	0	0	1	0	0	2	2	2	3	3	3	1	9	2000	2	2	3	1	2	2	2	3	2	1	1	0	0	0	0	0	0
7	36	.	1	1	1	0	0	1	0	0	2	1	1	3	3	3	1	7	2000	2	1	1	1	2	2	2	3	4	1	1	1	0	1	0	0	0
8	25	.	0	0	0	0	0	0	0	0	2	1	1	3	3	3	2	11	2000	2	1	1	.	2	2	2	3	0	.	.	.	.	.	.	.	.
1	34	.	0	0	0	0	0	0	0	0	2	2	2	3	3	3	2	11	2000	2	2	3	.	2	2	2	3	0	.	.	.	.	.	.	.	.
8	29	.	0	0	0	0	0	0	0	0	1	1	6	3	3	2	3	11	2000	1	4	1	.	2	2	3	2	0	.	.	.	.	.	.	.	.
8	47	.	0	0	0	0	0	0	0	0	1	6	3	3	3	2	3	10	2000	1	3	4	0	2	2	3	2	0	.	.	.	.	.	.	.	.
8	25	.	0	0	0	0	0	0	0	0	2	6	6	3	3	2	3	11	2000	2	4	4	.	2	2	3	2	0	.	.	.	.	.	.	.	.
1	29	.	0	0	0	0	0	0	0	0	1	6	2	3	3	2	2	10	2000	1	2	4	0	2	2	3	3	0	.	.	.	.	.	.	.	.
1	28	.	0	0	0	0	0	0	0	0	1	2	3	3	3	2	2	10	2000	1	3	3	0	2	2	3	3	0	.	.	.	.	.	.	.	.
4	31	.	0	0	0	0	0	0	0	0	2	2	1	3	3	2	2	10	2000	2	1	3	0	2	2	3	3	0	.	.	.	.	.	.	.	.
3	23	.	0	0	0	0	0	0	0	0	2	2	1	3	3	2	2	10	2000	2	1	3	0	2	2	3	3	0	.	.	.	.	.	.	.	.
4	27	.	0	0	0	0	0	0	0	0	2	6	2	3	3	2	1	10	2000	2	2	4	0	2	2	3	3	0	.	.	.	.	.	.	.	.
1	28	.	0	0	0	0	1	0	0	0	2	2	1	3	3	2	1	9	2000	2	1	3	1	2	2	3	3	1	0	0	0	1	0	0	0	0
7	30	.	0	0	0	0	0	0	1	0	2	4	1	3	3	2	2	9	2000	2	1	2	1	2	2	3	3	1	0	0	0	0	0	0	1	0
4	31	10	0	0	0	0	0	0	0	0	2	7	2	3	3	2	2	10	2000	2	2	1	0	2	2	3	3	0	.	.	.	.	.	.	.	.
7	34	.	0	0	0	0	0	0	0	0	2	2	2	3	3	2	2	10	2000	2	2	3	0	2	2	3	3	0	.	.	.	.	.	.	.	.
1	28	.	0	0	0	0	0	0	0	0	1	6	1	3	3	2	2	10	2000	1	1	4	0	2	2	3	3	0	.	.	.	.	.	.	.	.
4	26	.	0	0	0	0	0	0	0	0	1	6	3	3	3	2	1	10	2000	1	3	4	0	2	2	3	3	0	.	.	.	.	.	.	.	.
7	69	.	0	0	0	0	0	0	0	0	2	2	3	3	2	4	4	10	4000	2	3	3	0	2	3	1	1	0	.	.	.	.	.	.	.	.
3	33	.	0	0	0	0	0	0	0	0	1	2	3	3	2	4	3	11	2000	1	3	3	.	2	3	1	2	0	.	.	.	.	.	.	.	.
1	28	.	0	0	0	0	0	0	0	0	2	6	2	3	2	4	2	10	4000	2	2	4	0	2	3	1	3	0	.	.	.	.	.	.	.	.
1	32	.	0	0	0	0	0	0	0	0	2	1	1	3	1	4	2	10	4000	2	1	1	0	2	3	1	3	0	.	.	.	.	.	.	.	.
1	25	.	0	0	0	0	0	0	0	0	4	4	1	3	2	4	2	10	4000	3	1	2	0	2	3	1	3	0	.	.	.	.	.	.	.	.
1	29	.	1	0	1	0	0	0	0	0	2	4	1	3	2	4	2	9	4000	2	1	2	1	2	3	1	3	2	1	0	1	0	0	0	0	0
4	58	.	0	0	0	0	0	0	0	0	1	2	1	3	2	4	1	10	4000	1	1	3	0	2	3	1	3	0	.	.	.	.	.	.	.	.
3	26	.	0	0	0	0	0	0	0	0	2	4	2	3	1	4	1	11	4000	2	2	2	.	2	3	1	3	0	.	.	.	.	.	.	.	.
7	40	.	0	0	0	0	0	1	0	0	1	2	2	3	2	3	3	9	2000	1	2	3	1	2	3	2	2	1	0	1	0	0	0	0	0	0
4	28	.	1	0	1	0	0	1	0	0	1	3	1	3	2	3	1	7	2000	1	1	1	1	2	3	2	3	3	1	1	1	0	0	0	0	0
7	30	.	0	0	0	0	1	0	0	0	2	3	3	3	2	3	1	8	2000	2	3	1	1	2	3	2	3	1	0	0	0	1	0	0	0	0
4	28	.	0	0	0	0	0	0	0	0	2	1	1	3	1	3	2	11	2000	2	1	1	.	2	3	2	3	0	.	.	.	.	.	.	.	.
8	31	.	0	0	0	0	0	0	0	0	2	6	2	3	2	3	2	10	2000	2	2	4	0	2	3	2	3	0	.	.	.	.	.	.	.	.
3	25	.	0	0	0	0	0	0	0	0	2	1	1	3	2	3	1	10	2000	2	1	1	0	2	3	2	3	0	.	.	.	.	.	.	.	.
7	32	.	0	0	0	0	0	0	0	0	2	3	1	3	2	3	1	10	2000	2	1	1	0	2	3	2	3	0	.	.	.	.	.	.	.	.
7	25	.	0	0	0	0	0	0	0	0	2	2	1	3	1	3	1	10	2000	2	1	3	0	2	3	2	3	0	.	.	.	.	.	.	.	.
7	35	.	0	0	0	0	0	0	0	0	2	2	1	3	1	3	1	10	2000	2	1	3	0	2	3	2	3	0	.	.	.	.	.	.	.	.
3	27	.	0	0	0	0	0	0	0	0	2	6	1	3	2	3	1	10	2000	2	1	4	0	2	3	2	3	0	.	.	.	.	.	.	.	.
3	35	.	0	0	0	0	0	0	0	0	1	3	6	3	2	3	2	10	2000	1	4	1	0	2	3	2	3	0	.	.	.	.	.	.	.	.
7	49	.	0	0	0	0	0	0	0	0	2	4	2	3	1	3	1	11	2000	2	2	2	.	2	3	2	3	0	.	.	.	.	.	.	.	.
3	27	.	0	0	0	0	0	0	0	0	2	1	6	3	2	3	2	10	2000	2	4	1	0	2	3	2	3	0	.	.	.	.	.	.	.	.
7	34	.	0	0	0	0	0	0	0	0	1	2	1	3	2	3	1	10	2000	1	1	3	0	2	3	2	3	0	.	.	.	.	.	.	.	.
3	28	.	0	0	0	0	0	0	0	0	2	6	2	3	2	3	2	10	2000	2	2	4	0	2	3	2	3	0	.	.	.	.	.	.	.	.
7	37	.	1	0	0	0	0	1	0	0	2	6	2	3	2	3	2	9	2000	2	2	4	1	2	3	2	3	2	1	1	0	0	0	0	0	0
3	32	.	0	1	1	0	1	1	0	0	1	4	1	3	2	3	1	7	2000	1	1	2	1	2	3	2	3	4	0	1	1	1	1	0	0	0
4	40	.	0	0	0	0	0	0	0	0	1	6	1	3	2	3	1	10	2000	1	1	4	0	2	3	2	3	0	.	.	.	.	.	.	.	.
4	52	.	0	0	0	0	0	1	0	0	1	6	3	3	1	2	5	9	4000	1	3	4	1	2	3	3	1	1	0	1	0	0	0	0	0	0
3	29	.	0	0	0	0	0	0	0	0	1	2	2	3	1	2	4	12	4000	1	2	3	.	2	3	3	1	0	.	.	.	.	.	.	.	.
7	49	.	1	1	1	0	0	0	0	0	1	2	2	3	1	1	4	7	4000	1	2	3	1	2	3	3	1	3	1	0	1	0	1	0	0	0
3	25	.	1	0	0	0	0	1	0	0	2	4	1	3	1	1	1	9	4000	2	1	2	1	2	3	3	3	2	1	1	0	0	0	0	0	0
3	31	.	0	0	0	0	0	0	0	0	1	1	1	3	2	2	1	12	4000	1	1	1	.	2	3	3	3	0	.	.	.	.	.	.	.	.
1	27	.	0	0	0	0	0	0	0	0	1	2	1	3	1	2	2	10	4000	1	1	3	0	2	3	3	3	0	.	.	.	.	.	.	.	.
8	34	.	0	0	0	0	0	0	0	0	1	6	6	3	1	1	2	10	4000	1	4	4	0	2	3	3	3	0	.	.	.	.	.	.	.	.
1	30	.	1	0	1	0	0	1	0	0	2	2	2	3	2	2	2	9	4000	2	2	3	1	2	3	3	3	3	1	1	1	0	0	0	0	0
7	33	.	1	0	1	0	1	1	0	0	4	6	2	3	1	2	2	8	4000	3	2	4	1	2	3	3	3	4	1	1	1	1	0	0	0	0
8	32	.	0	0	0	0	0	1	0	0	2	2	2	3	1	2	1	9	4000	2	2	3	1	2	3	3	3	1	0	1	0	0	0	0	0	0
1	26	.	0	0	0	0	0	0	0	0	2	2	1	3	2	2	1	10	4000	2	1	3	0	2	3	3	3	0	.	.	.	.	.	.	.	.
7	35	.	0	0	0	0	0	0	0	0	2	2	1	3	2	1	1	10	4000	2	1	3	0	2	3	3	3	0	.	.	.	.	.	.	.	.
3	38	.	0	0	0	0	0	1	0	0	1	2	1	3	2	2	1	9	4000	1	1	3	1	2	3	3	3	1	0	1	0	0	0	0	0	0
1	32	.	1	0	0	0	0	1	0	0	2	1	1	3	2	2	1	9	4000	2	1	1	1	2	3	3	3	2	1	1	0	0	0	0	0	0
3	47	.	0	0	0	0	1	0	0	0	3	2	2	3	2	1	2	7	4000	3	2	3	1	2	3	3	3	1	0	0	0	1	0	0	0	0
1	30	.	0	0	0	0	0	0	0	0	1	6	6	3	2	2	1	10	4000	1	4	4	0	2	3	3	3	0	.	.	.	.	.	.	.	.
8	24	.	0	0	0	0	0	0	0	0	2	2	2	3	2	2	2	11	4000	2	2	3	.	2	3	3	3	0	.	.	.	.	.	.	.	.
7	25	.	0	0	0	0	0	0	0	0	2	2	1	3	1	6	1	11	4000	2	1	3	.	2	3	4	3	0	.	.	.	.	.	.	.	.
1	28	.	0	0	0	0	1	0	0	0	1	2	2	3	2	6	1	8	4000	1	2	3	1	2	3	4	3	1	0	0	0	1	0	0	0	0
3	26	.	0	0	0	0	0	0	0	0	2	6	6	3	6	3	1	10	2000	2	4	4	0	2	4	2	3	0	.	.	.	.	.	.	.	.
3	26	.	0	0	0	0	0	0	0	0	2	6	1	3	6	2	1	10	2000	2	1	4	0	2	4	3	3	0	.	.	.	.	.	.	.	.
3	27	.	0	0	0	0	0	0	0	0	2	2	2	3	6	2	2	10	2000	2	2	3	0	2	4	3	3	0	.	.	.	.	.	.	.	.
1	36	.	0	0	1	0	0	0	1	0	1	4	1	2	4	4	4	9	3000	1	1	2	1	3	1	1	1	2	0	0	1	0	0	0	1	0
1	32	.	0	0	0	0	0	0	0	0	1	1	1	2	4	4	4	11	3000	1	1	1	.	3	1	1	1	0	.	.	.	.	.	.	.	.
1	24	.	1	0	0	0	0	1	0	0	2	2	2	2	4	4	3	9	3000	2	2	3	1	3	1	1	2	2	1	1	0	0	0	0	0	0
1	30	.	0	0	0	0	0	0	0	0	2	4	1	1	4	4	3	10	3000	2	1	2	0	3	1	1	2	0	.	.	.	.	.	.	.	.
1	31	.	0	0	0	0	0	1	0	0	1	4	1	2	4	4	2	9	3000	1	1	2	1	3	1	1	3	1	0	1	0	0	0	0	0	0
1	38	.	0	0	0	0	0	0	0	0	1	4	1	2	4	4	1	10	3000	1	1	2	0	3	1	1	3	0	.	.	.	.	.	.	.	.
1	27	.	0	0	0	0	0	1	1	0	2	4	1	1	4	5	2	9	3000	2	1	2	1	3	1	1	3	2	0	1	0	0	0	0	1	0
7	40	.	0	0	0	0	0	0	0	0	4	6	2	1	4	5	2	11	3000	3	2	4	.	3	1	1	3	0	.	.	.	.	.	.	.	.
1	36	.	0	0	0	0	0	0	0	0	2	4	1	1	4	5	2	10	3000	2	1	2	0	3	1	1	3	0	.	.	.	.	.	.	.	.
8	26	.	0	0	0	0	0	1	0	0	1	1	6	2	4	4	2	8	3000	1	4	1	1	3	1	1	3	1	0	1	0	0	0	0	0	0
3	32	.	0	0	0	0	0	0	0	0	1	3	5	2	4	4	2	12	3000	1	4	1	.	3	1	1	3	0	.	.	.	.	.	.	.	.
1	26	.	0	0	0	0	0	0	0	0	1	2	1	2	5	5	1	10	3000	1	1	3	0	3	1	1	3	0	.	.	.	.	.	.	.	.
1	27	.	1	0	0	0	0	1	0	0	2	2	1	1	4	5	1	8	3000	2	1	3	1	3	1	1	3	2	1	1	0	0	0	0	0	0
4	23	.	0	0	0	0	0	0	0	0	2	4	1	2	4	4	1	10	3000	2	1	2	0	3	1	1	3	0	.	.	.	.	.	.	.	.
1	29	.	0	0	1	0	0	1	0	0	2	4	1	2	4	4	1	9	3000	2	1	2	1	3	1	1	3	2	0	1	1	0	0	0	0	0
8	38	.	0	0	0	0	0	0	0	0	1	6	5	2	4	4	2	10	3000	1	4	4	0	3	1	1	3	0	.	.	.	.	.	.	.	.
1	30	.	0	0	0	0	0	0	0	0	1	4	2	1	4	4	1	10	3000	1	2	2	0	3	1	1	3	0	.	.	.	.	.	.	.	.
1	32	.	0	0	1	0	0	1	0	0	2	2	2	2	4	5	2	8	3000	2	2	3	1	3	1	1	3	2	0	1	1	0	0	0	0	0
1	31	.	0	0	0	0	1	1	0	0	1	1	1	2	4	4	2	8	3000	1	1	1	1	3	1	1	3	2	0	1	0	1	0	0	0	0
1	33	.	0	0	0	0	0	0	1	0	2	1	1	2	4	4	1	7	3000	2	1	1	1	3	1	1	3	1	0	0	0	0	0	0	1	0
1	32	.	0	0	0	0	0	0	1	0	2	4	3	2	4	4	1	9	3000	2	3	2	1	3	1	1	3	1	0	0	0	0	0	0	1	0
7	23	7	0	0	0	0	0	0	0	0	2	7	1	2	5	4	2	11	3000	2	1	1	.	3	1	1	3	0	.	.	.	.	.	.	.	.
1	32	.	0	0	0	0	0	0	0	0	2	4	1	2	5	4	2	10	3000	2	1	2	0	3	1	1	3	0	.	.	.	.	.	.	.	.
1	61	.	1	0	1	0	1	1	0	0	1	2	2	2	4	4	2	8	3000	1	2	3	1	3	1	1	3	4	1	1	1	1	0	0	0	0
1	26	.	0	0	0	0	0	0	0	0	1	4	1	1	4	4	1	10	3000	1	1	2	0	3	1	1	3	0	.	.	.	.	.	.	.	.
8	26	.	0	0	0	0	0	0	0	0	1	1	6	2	4	4	1	10	3000	1	4	1	0	3	1	1	3	0	.	.	.	.	.	.	.	.
4	62	.	0	0	0	0	0	0	0	0	2	6	2	2	4	4	2	10	3000	2	2	4	0	3	1	1	3	0	.	.	.	.	.	.	.	.
1	42	.	0	0	1	0	0	0	0	0	2	4	1	2	4	4	2	8	3000	2	1	2	1	3	1	1	3	1	0	0	1	0	0	0	0	0
1	27	.	1	0	0	0	0	1	0	0	2	3	5	2	4	5	2	8	3000	2	4	1	1	3	1	1	3	2	1	1	0	0	0	0	0	0
7	45	.	0	0	0	0	0	0	0	0	1	3	5	2	4	4	2	10	3000	1	4	1	0	3	1	1	3	0	.	.	.	.	.	.	.	.
1	29	10	0	0	0	0	0	0	0	0	1	7	6	2	4	4	1	10	3000	1	4	1	0	3	1	1	3	0	.	.	.	.	.	.	.	.
1	26	.	0	0	0	0	0	0	0	0	2	1	5	1	4	4	2	11	3000	2	4	1	.	3	1	1	3	0	.	.	.	.	.	.	.	.
1	39	.	0	0	0	0	0	0	0	0	1	4	1	1	5	4	2	10	3000	1	1	2	0	3	1	1	3	0	.	.	.	.	.	.	.	.
1	26	.	0	0	0	0	0	0	0	0	2	4	1	2	4	4	1	10	3000	2	1	2	0	3	1	1	3	0	.	.	.	.	.	.	.	.
1	24	.	0	0	0	0	0	0	0	0	1	2	1	2	4	4	2	10	3000	1	1	3	0	3	1	1	3	0	.	.	.	.	.	.	.	.
7	53	.	0	0	0	0	0	0	0	0	2	4	1	1	5	5	2	11	3000	2	1	2	.	3	1	1	3	0	.	.	.	.	.	.	.	.
1	31	.	0	0	0	0	0	0	1	0	1	2	1	2	4	4	2	9	3000	1	1	3	1	3	1	1	3	1	0	0	0	0	0	0	1	0
7	37	.	1	0	0	0	0	0	0	0	2	5	5	2	4	3	5	8	3000	2	4	5	1	3	1	2	1	1	1	0	0	0	0	0	0	0
7	47	.	0	0	0	0	0	0	0	0	1	6	4	1	4	3	4	10	3000	1	3	4	0	3	1	2	1	0	.	.	.	.	.	.	.	.
8	32	.	0	0	0	0	0	0	0	0	2	2	1	2	4	3	3	10	2000	2	1	3	0	3	1	2	2	0	.	.	.	.	.	.	.	.
1	28	.	0	0	0	0	0	0	0	0	1	2	2	2	4	3	2	10	3000	1	2	3	0	3	1	2	3	0	.	.	.	.	.	.	.	.
8	26	.	0	0	0	0	0	0	0	0	1	2	1	1	4	3	1	11	3000	1	1	3	.	3	1	2	3	0	.	.	.	.	.	.	.	.
4	38	.	0	0	0	0	0	0	0	0	2	3	5	1	4	3	2	10	3000	2	4	1	0	3	1	2	3	0	.	.	.	.	.	.	.	.
4	66	.	0	0	0	0	0	0	0	0	4	6	3	2	4	3	1	10	3000	3	3	4	0	3	1	2	3	0	.	.	.	.	.	.	.	.
1	27	.	1	0	1	0	1	1	0	0	1	2	1	2	4	3	2	9	3000	1	1	3	1	3	1	2	3	4	1	1	1	1	0	0	0	0
1	25	.	0	0	0	0	0	0	0	0	1	3	1	2	4	3	2	11	3000	1	1	1	.	3	1	2	3	0	.	.	.	.	.	.	.	.
3	28	.	0	0	0	0	0	0	0	0	1	4	1	2	4	3	1	10	3000	1	1	2	0	3	1	2	3	0	.	.	.	.	.	.	.	.
1	27	.	0	0	0	0	0	0	1	0	1	4	1	1	5	3	2	9	3000	1	1	2	1	3	1	2	3	1	0	0	0	0	0	0	1	0
3	43	.	0	0	0	0	0	0	0	0	2	2	2	2	4	3	1	10	3000	2	2	3	0	3	1	2	3	0	.	.	.	.	.	.	.	.
4	29	10	0	0	0	0	0	0	0	0	1	7	3	1	4	3	1	10	3000	1	3	1	0	3	1	2	3	0	.	.	.	.	.	.	.	.
1	28	.	0	0	0	0	0	0	0	0	2	6	1	2	4	3	1	10	3000	2	1	4	0	3	1	2	3	0	.	.	.	.	.	.	.	.
8	41	.	0	0	0	0	0	0	0	0	1	6	3	2	4	3	2	10	3000	1	3	4	0	3	1	2	3	0	.	.	.	.	.	.	.	.
1	29	.	0	0	0	0	0	0	0	0	2	1	1	1	4	3	2	10	3000	2	1	1	0	3	1	2	3	0	.	.	.	.	.	.	.	.
3	24	.	0	0	0	0	0	0	0	0	1	1	1	2	4	3	1	10	3000	1	1	1	0	3	1	2	3	0	.	.	.	.	.	.	.	.
3	30	28	0	0	0	0	0	0	0	0	2	7	1	1	4	3	2	13	3000	2	1	6	.	3	1	2	3	0	.	.	.	.	.	.	.	.
3	46	.	0	0	0	0	0	0	0	0	2	2	2	2	4	3	1	10	3000	2	2	3	0	3	1	2	3	0	.	.	.	.	.	.	.	.
7	34	.	1	0	1	0	0	0	0	0	2	2	2	2	4	2	4	7	3000	2	2	3	1	3	1	3	1	2	1	0	1	0	0	0	0	0
4	23	.	0	0	1	0	1	1	0	0	2	6	2	1	4	2	4	8	3000	2	2	4	1	3	1	3	1	3	0	1	1	1	0	0	0	0
1	26	.	0	0	0	0	0	0	0	0	1	2	2	2	4	2	4	10	3000	1	2	3	0	3	1	3	1	0	.	.	.	.	.	.	.	.
1	24	.	0	0	0	0	0	0	0	0	1	2	1	1	5	2	3	10	3000	1	1	3	0	3	1	3	2	0	.	.	.	.	.	.	.	.
3	30	.	0	0	0	0	0	0	0	0	2	6	3	2	4	2	1	10	3000	2	3	4	0	3	1	3	3	0	.	.	.	.	.	.	.	.
8	29	.	1	0	1	0	0	1	0	0	2	1	1	2	4	2	2	7	3000	2	1	1	1	3	1	3	3	3	1	1	1	0	0	0	0	0
1	26	.	0	0	0	0	0	0	0	0	1	1	1	1	4	1	2	11	3000	1	1	1	.	3	1	3	3	0	.	.	.	.	.	.	.	.
1	28	.	0	0	0	0	0	1	0	0	1	2	1	2	4	1	1	9	3000	1	1	3	1	3	1	3	3	1	0	1	0	0	0	0	0	0
1	26	.	0	0	0	0	0	0	0	0	1	2	1	2	4	1	2	10	3000	1	1	3	0	3	1	3	3	0	.	.	.	.	.	.	.	.
1	28	.	0	0	0	0	0	0	0	0	1	2	1	2	4	2	2	10	3000	1	1	3	0	3	1	3	3	0	.	.	.	.	.	.	.	.
4	33	.	0	0	0	0	0	1	0	0	1	3	6	1	4	2	2	9	3000	1	4	1	1	3	1	3	3	1	0	1	0	0	0	0	0	0
8	32	.	0	0	0	0	0	0	0	0	2	2	1	2	4	1	1	11	3000	2	1	3	.	3	1	3	3	0	.	.	.	.	.	.	.	.
8	26	.	0	0	0	0	0	0	0	0	2	2	2	2	5	2	2	10	3000	2	2	3	0	3	1	3	3	0	.	.	.	.	.	.	.	.
1	41	.	0	0	0	0	0	0	0	0	1	4	1	1	4	2	2	10	3000	1	1	2	0	3	1	3	3	0	.	.	.	.	.	.	.	.
1	38	.	0	0	0	0	0	0	0	0	2	1	1	2	4	2	1	10	3000	2	1	1	0	3	1	3	3	0	.	.	.	.	.	.	.	.
1	34	.	0	0	0	0	0	0	0	0	1	1	1	1	4	1	2	10	3000	1	1	1	0	3	1	3	3	0	.	.	.	.	.	.	.	.
1	30	.	0	0	0	0	0	0	0	0	1	3	1	1	4	2	1	10	3000	1	1	1	0	3	1	3	3	0	.	.	.	.	.	.	.	.
1	29	.	0	0	0	0	0	0	0	0	1	1	6	2	4	2	2	11	3000	1	4	1	.	3	1	3	3	0	.	.	.	.	.	.	.	.
8	24	.	0	0	0	0	0	0	0	0	1	1	1	1	4	1	1	10	3000	1	1	1	0	3	1	3	3	0	.	.	.	.	.	.	.	.
1	26	.	0	0	0	0	0	0	0	0	1	1	1	1	4	2	2	10	3000	1	1	1	0	3	1	3	3	0	.	.	.	.	.	.	.	.
4	35	.	0	0	0	0	0	0	0	0	2	2	2	2	4	1	1	10	3000	2	2	3	0	3	1	3	3	0	.	.	.	.	.	.	.	.
1	34	.	0	0	0	0	0	0	0	0	1	2	1	1	4	1	1	10	3000	1	1	3	0	3	1	3	3	0	.	.	.	.	.	.	.	.
1	27	.	0	0	0	0	0	0	0	0	2	1	1	1	4	2	1	10	3000	2	1	1	0	3	1	3	3	0	.	.	.	.	.	.	.	.
7	24	.	0	0	0	0	0	0	0	0	2	2	1	2	4	2	2	10	3000	2	1	3	0	3	1	3	3	0	.	.	.	.	.	.	.	.
7	25	.	0	0	0	0	0	0	0	0	1	2	1	1	4	1	1	11	3000	1	1	3	.	3	1	3	3	0	.	.	.	.	.	.	.	.
3	26	.	0	0	0	0	0	0	0	0	2	1	1	2	4	2	2	10	3000	2	1	1	0	3	1	3	3	0	.	.	.	.	.	.	.	.
1	42	.	0	0	0	0	0	1	1	0	1	2	2	1	4	1	1	9	3000	1	2	3	1	3	1	3	3	2	0	1	0	0	0	0	1	0
1	30	.	0	0	0	0	0	0	0	0	2	6	3	2	4	2	2	10	3000	2	3	4	0	3	1	3	3	0	.	.	.	.	.	.	.	.
1	25	.	0	0	0	0	0	0	0	0	2	2	1	2	4	2	1	10	3000	2	1	3	0	3	1	3	3	0	.	.	.	.	.	.	.	.
1	27	.	0	0	0	0	0	0	0	0	1	2	1	2	4	2	1	10	3000	1	1	3	0	3	1	3	3	0	.	.	.	.	.	.	.	.
7	39	.	0	0	0	0	0	0	0	0	1	6	2	1	4	1	1	11	3000	1	2	4	.	3	1	3	3	0	.	.	.	.	.	.	.	.
1	34	.	0	0	0	0	0	0	0	0	2	2	2	1	4	2	1	10	3000	2	2	3	0	3	1	3	3	0	.	.	.	.	.	.	.	.
3	30	.	0	0	1	0	0	0	0	0	2	2	1	1	4	1	1	7	3000	2	1	3	1	3	1	3	3	1	0	0	1	0	0	0	0	0
4	24	.	0	0	0	0	0	0	0	0	1	6	2	2	4	2	1	10	3000	1	2	4	0	3	1	3	3	0	.	.	.	.	.	.	.	.
4	33	.	0	0	0	0	0	0	0	0	1	2	1	2	4	2	2	10	3000	1	1	3	0	3	1	3	3	0	.	.	.	.	.	.	.	.
1	30	.	0	0	0	0	0	0	0	0	1	2	1	1	4	2	2	10	3000	1	1	3	0	3	1	3	3	0	.	.	.	.	.	.	.	.
3	29	.	0	0	0	0	0	0	0	0	1	1	5	1	5	2	1	10	3000	1	4	1	0	3	1	3	3	0	.	.	.	.	.	.	.	.
3	47	.	0	0	0	0	0	0	0	0	2	2	5	2	4	2	6	13	4000	2	4	3	.	3	1	3	4	0	.	.	.	.	.	.	.	.
3	42	.	0	0	0	0	0	0	0	0	2	6	5	1	4	6	2	11	3000	2	4	4	.	3	1	4	3	0	.	.	.	.	.	.	.	.
7	28	.	0	0	0	0	0	0	0	0	1	6	3	2	3	4	4	10	4000	1	3	4	0	3	2	1	1	0	.	.	.	.	.	.	.	.
1	26	.	0	0	0	0	0	0	0	0	2	5	6	2	3	4	4	10	4000	2	4	5	0	3	2	1	1	0	.	.	.	.	.	.	.	.
8	30	.	0	0	0	0	0	0	0	0	2	5	3	2	3	4	3	10	2000	2	3	5	0	3	2	1	2	0	.	.	.	.	.	.	.	.
1	26	9	0	0	1	0	1	0	0	0	1	7	1	2	3	4	1	9	4000	1	1	1	1	3	2	1	3	2	0	0	1	1	0	0	0	0
1	30	.	0	0	0	0	0	0	0	0	1	3	1	2	3	4	2	13	4000	1	1	1	.	3	2	1	3	0	.	.	.	.	.	.	.	.
3	28	.	0	0	0	0	0	0	1	0	1	3	5	1	3	4	2	8	4000	1	4	1	1	3	2	1	3	1	0	0	0	0	0	0	1	0
1	34	.	0	0	1	0	0	1	0	0	2	4	1	2	3	4	1	8	4000	2	1	2	1	3	2	1	3	2	0	1	1	0	0	0	0	0
1	28	.	0	0	0	0	0	0	0	0	2	4	1	1	3	4	1	10	4000	2	1	2	0	3	2	1	3	0	.	.	.	.	.	.	.	.
7	30	.	0	0	0	0	0	0	0	0	1	6	1	2	3	4	2	10	4000	1	1	4	0	3	2	1	3	0	.	.	.	.	.	.	.	.
3	30	.	0	0	0	0	0	0	0	0	1	3	1	2	3	4	2	11	4000	1	1	1	.	3	2	1	3	0	.	.	.	.	.	.	.	.
8	26	.	0	0	0	0	0	0	0	0	2	4	1	2	3	4	1	11	4000	2	1	2	.	3	2	1	3	0	.	.	.	.	.	.	.	.
1	31	.	0	0	0	0	0	0	0	0	2	1	1	2	3	4	2	10	4000	2	1	1	0	3	2	1	3	0	.	.	.	.	.	.	.	.
3	26	.	0	0	0	0	0	0	0	0	1	1	5	2	3	4	1	10	4000	1	4	1	0	3	2	1	3	0	.	.	.	.	.	.	.	.
1	28	.	0	0	0	0	0	0	0	0	1	4	1	1	3	4	2	11	4000	1	1	2	.	3	2	1	3	0	.	.	.	.	.	.	.	.
1	28	.	0	0	0	0	0	0	0	0	1	4	1	2	3	4	2	10	4000	1	1	2	0	3	2	1	3	0	.	.	.	.	.	.	.	.
1	30	.	1	0	1	0	0	1	0	0	2	4	1	1	3	4	2	8	4000	2	1	2	1	3	2	1	3	3	1	1	1	0	0	0	0	0
1	33	.	0	0	0	0	0	1	0	0	2	4	1	2	3	4	2	8	4000	2	1	2	1	3	2	1	3	1	0	1	0	0	0	0	0	0
1	25	.	0	0	0	0	0	0	0	0	2	4	1	2	3	4	1	11	4000	2	1	2	.	3	2	1	3	0	.	.	.	.	.	.	.	.
1	29	.	1	1	0	0	0	0	0	0	2	4	1	2	3	4	2	8	4000	2	1	2	1	3	2	1	3	2	1	0	0	0	1	0	0	0
1	38	.	1	0	1	0	0	1	1	0	2	4	1	1	3	4	2	8	4000	2	1	2	1	3	2	1	3	4	1	1	1	0	0	0	1	0
8	39	.	0	0	0	0	0	0	0	0	2	6	3	2	3	4	2	10	4000	2	3	4	0	3	2	1	3	0	.	.	.	.	.	.	.	.
1	28	.	0	0	1	0	1	1	0	0	1	4	1	1	3	4	1	8	4000	1	1	2	1	3	2	1	3	3	0	1	1	1	0	0	0	0
3	25	.	0	0	0	0	0	0	0	0	2	1	5	1	3	4	2	10	4000	2	4	1	0	3	2	1	3	0	.	.	.	.	.	.	.	.
1	32	.	1	0	1	0	0	0	1	0	2	4	1	1	3	4	2	7	4000	2	1	2	1	3	2	1	3	3	1	0	1	0	0	0	1	0
1	29	.	0	0	1	0	0	1	0	0	1	4	1	2	3	4	2	9	4000	1	1	2	1	3	2	1	3	2	0	1	1	0	0	0	0	0
7	30	.	0	0	0	0	0	0	1	0	1	1	1	2	3	4	2	9	4000	1	1	1	1	3	2	1	3	1	0	0	0	0	0	0	1	0
4	25	.	1	0	1	0	0	1	0	0	1	3	5	2	3	5	1	7	4000	1	4	1	1	3	2	1	3	3	1	1	1	0	0	0	0	0
1	24	.	0	0	0	0	0	0	0	0	1	4	1	2	3	4	2	10	4000	1	1	2	0	3	2	1	3	0	.	.	.	.	.	.	.	.
1	42	.	0	0	0	0	0	0	0	0	2	6	5	2	3	4	1	10	4000	2	4	4	0	3	2	1	3	0	.	.	.	.	.	.	.	.
4	30	.	0	0	0	0	0	0	1	0	1	3	5	2	3	5	2	9	4000	1	4	1	1	3	2	1	3	1	0	0	0	0	0	0	1	0
1	31	.	1	0	1	0	0	0	0	0	2	4	1	1	3	4	2	8	4000	2	1	2	1	3	2	1	3	2	1	0	1	0	0	0	0	0
7	40	.	0	0	0	0	0	0	0	0	4	2	3	2	3	3	4	13	4000	3	3	3	.	3	2	2	1	0	.	.	.	.	.	.	.	.
7	29	.	0	0	0	0	0	0	0	0	1	1	6	2	3	3	3	10	2000	1	4	1	0	3	2	2	2	0	.	.	.	.	.	.	.	.
3	29	.	0	0	0	0	0	0	0	0	1	3	1	2	3	3	3	10	2000	1	1	1	0	3	2	2	2	0	.	.	.	.	.	.	.	.
7	40	.	0	0	1	0	1	1	0	0	2	1	2	2	3	3	2	8	4000	2	2	1	1	3	2	2	3	3	0	1	1	1	0	0	0	0
1	29	.	0	0	0	0	0	0	0	0	1	4	1	2	3	3	1	11	4000	1	1	2	.	3	2	2	3	0	.	.	.	.	.	.	.	.
7	40	.	0	1	0	0	1	1	0	0	1	3	5	2	3	3	1	9	4000	1	4	1	1	3	2	2	3	3	0	1	0	1	1	0	0	0
4	26	.	0	0	0	0	0	0	0	0	1	3	1	1	3	3	1	10	4000	1	1	1	0	3	2	2	3	0	.	.	.	.	.	.	.	.
8	42	.	0	0	0	0	1	0	0	0	2	4	1	2	3	3	2	7	4000	2	1	2	1	3	2	2	3	1	0	0	0	1	0	0	0	0
4	36	.	0	0	0	0	0	0	0	0	2	6	1	2	3	3	2	10	4000	2	1	4	0	3	2	2	3	0	.	.	.	.	.	.	.	.
4	35	.	0	0	0	0	0	0	0	0	2	2	1	2	3	3	2	10	4000	2	1	3	0	3	2	2	3	0	.	.	.	.	.	.	.	.
4	29	.	0	1	0	0	1	1	0	0	1	3	1	2	3	3	2	8	4000	1	1	1	1	3	2	2	3	3	0	1	0	1	1	0	0	0
4	46	.	0	0	1	0	0	0	0	0	1	3	5	1	3	3	1	8	4000	1	4	1	1	3	2	2	3	1	0	0	1	0	0	0	0	0
8	28	.	1	0	1	0	0	1	0	0	2	2	1	1	3	3	2	7	4000	2	1	3	1	3	2	2	3	3	1	1	1	0	0	0	0	0
4	31	.	0	0	0	0	0	0	0	0	1	5	3	2	3	3	2	10	4000	1	3	5	0	3	2	2	3	0	.	.	.	.	.	.	.	.
1	30	.	0	0	0	0	0	0	0	0	2	4	1	2	3	3	1	11	4000	2	1	2	.	3	2	2	3	0	.	.	.	.	.	.	.	.
1	30	.	0	0	0	0	1	1	0	0	2	2	1	2	3	3	1	9	4000	2	1	3	1	3	2	2	3	2	0	1	0	1	0	0	0	0
1	29	.	0	0	0	0	0	0	0	0	2	6	3	2	3	3	2	10	4000	2	3	4	0	3	2	2	3	0	.	.	.	.	.	.	.	.
1	29	.	0	0	0	0	0	0	0	0	2	4	1	1	3	3	1	10	4000	2	1	2	0	3	2	2	3	0	.	.	.	.	.	.	.	.
4	27	.	0	0	0	0	0	0	0	0	2	5	2	1	3	3	2	10	4000	2	2	5	0	3	2	2	3	0	.	.	.	.	.	.	.	.
7	32	23	0	0	0	0	0	0	0	0	2	7	1	2	3	3	2	10	4000	2	1	6	.	3	2	2	3	0	.	.	.	.	.	.	.	.
8	32	.	0	0	0	0	0	0	0	0	2	6	4	1	3	3	1	10	4000	2	3	4	0	3	2	2	3	0	.	.	.	.	.	.	.	.
1	29	.	0	0	0	0	0	0	0	0	2	2	1	2	3	3	2	10	4000	2	1	3	0	3	2	2	3	0	.	.	.	.	.	.	.	.
4	35	.	0	0	0	0	0	0	0	0	1	2	2	2	3	3	2	10	4000	1	2	3	0	3	2	2	3	0	.	.	.	.	.	.	.	.
8	23	.	0	0	0	0	0	0	0	0	2	3	1	2	3	3	1	10	4000	2	1	1	0	3	2	2	3	0	.	.	.	.	.	.	.	.
7	43	.	0	0	0	0	0	0	0	0	1	6	3	2	3	3	6	10	4000	1	3	4	0	3	2	2	4	0	.	.	.	.	.	.	.	.
4	67	.	0	0	0	0	0	0	0	0	1	5	2	2	3	2	4	10	4000	1	2	5	0	3	2	3	1	0	.	.	.	.	.	.	.	.
8	25	.	0	0	0	0	0	0	0	0	4	1	1	1	3	2	3	11	4000	3	1	1	.	3	2	3	2	0	.	.	.	.	.	.	.	.
3	30	.	0	0	0	0	0	0	0	0	1	2	3	2	3	2	3	10	4000	1	3	3	0	3	2	3	2	0	.	.	.	.	.	.	.	.
1	28	.	0	0	0	0	0	0	0	0	1	2	1	1	3	2	3	10	4000	1	1	3	0	3	2	3	2	0	.	.	.	.	.	.	.	.
3	29	.	0	0	0	0	0	0	0	0	2	1	5	1	3	2	3	10	4000	2	4	1	0	3	2	3	2	0	.	.	.	.	.	.	.	.
4	25	.	0	0	0	0	0	0	0	0	2	6	2	2	3	1	3	10	4000	2	2	4	0	3	2	3	2	0	.	.	.	.	.	.	.	.
7	26	.	0	0	0	0	0	0	0	0	1	3	1	2	3	2	1	11	4000	1	1	1	.	3	2	3	3	0	.	.	.	.	.	.	.	.
3	26	.	1	0	0	0	0	1	0	0	2	4	1	1	3	1	2	7	4000	2	1	2	1	3	2	3	3	2	1	1	0	0	0	0	0	0
7	51	.	0	0	0	0	0	0	0	0	4	2	1	1	3	2	2	11	4000	3	1	3	.	3	2	3	3	0	.	.	.	.	.	.	.	.
8	32	.	0	0	0	0	0	0	1	0	1	1	1	2	3	1	1	8	4000	1	1	1	1	3	2	3	3	1	0	0	0	0	0	0	1	0
8	25	.	0	1	1	0	0	1	0	0	1	2	2	2	3	2	2	9	4000	1	2	3	1	3	2	3	3	3	0	1	1	0	1	0	0	0
4	24	.	1	0	0	0	0	0	0	0	1	3	1	1	3	1	1	9	4000	1	1	1	1	3	2	3	3	1	1	0	0	0	0	0	0	0
4	26	.	0	0	0	0	0	0	0	0	2	1	1	1	3	2	1	10	4000	2	1	1	0	3	2	3	3	0	.	.	.	.	.	.	.	.
7	47	.	0	0	0	0	0	0	0	0	1	3	5	2	3	2	2	10	4000	1	4	1	0	3	2	3	3	0	.	.	.	.	.	.	.	.
7	29	.	1	0	1	0	0	0	0	0	4	4	1	2	3	2	1	8	4000	3	1	2	1	3	2	3	3	2	1	0	1	0	0	0	0	0
3	28	.	0	0	0	0	0	0	0	0	2	1	1	1	3	2	1	10	4000	2	1	1	0	3	2	3	3	0	.	.	.	.	.	.	.	.
3	23	.	0	0	0	0	0	0	0	0	1	1	1	1	3	1	1	11	4000	1	1	1	.	3	2	3	3	0	.	.	.	.	.	.	.	.
7	26	7	0	0	0	0	0	0	1	0	1	7	1	1	3	2	2	9	4000	1	1	1	1	3	2	3	3	1	0	0	0	0	0	0	1	0
1	34	.	0	0	0	0	0	0	0	0	1	2	1	1	3	2	2	10	4000	1	1	3	0	3	2	3	3	0	.	.	.	.	.	.	.	.
1	27	.	0	0	0	0	0	0	0	0	1	6	2	2	3	1	1	10	4000	1	2	4	0	3	2	3	3	0	.	.	.	.	.	.	.	.
4	26	.	0	0	0	0	0	0	0	0	2	1	1	2	3	2	1	10	4000	2	1	1	0	3	2	3	3	0	.	.	.	.	.	.	.	.
1	25	.	0	0	0	0	1	0	0	0	2	2	1	2	3	2	1	9	4000	2	1	3	1	3	2	3	3	1	0	0	0	1	0	0	0	0
7	33	.	0	0	0	0	0	0	0	0	2	2	2	1	3	2	1	10	4000	2	2	3	0	3	2	3	3	0	.	.	.	.	.	.	.	.
3	26	.	0	0	0	0	0	0	0	0	2	1	5	1	3	2	1	10	4000	2	4	1	0	3	2	3	3	0	.	.	.	.	.	.	.	.
3	28	.	0	0	0	0	0	0	0	1	2	1	1	2	3	1	1	9	4000	2	1	1	1	3	2	3	3	0	0	0	0	0	0	0	0	1
4	29	.	0	0	0	0	0	0	0	0	2	1	1	1	3	2	1	11	4000	2	1	1	.	3	2	3	3	0	.	.	.	.	.	.	.	.
3	28	.	0	0	0	0	0	0	0	0	1	2	3	2	3	2	1	10	4000	1	3	3	0	3	2	3	3	0	.	.	.	.	.	.	.	.
4	27	.	0	0	0	0	0	0	0	0	1	3	1	2	3	2	2	10	4000	1	1	1	0	3	2	3	3	0	.	.	.	.	.	.	.	.
4	41	.	0	0	0	0	0	0	0	0	2	2	1	1	3	1	1	10	4000	2	1	3	0	3	2	3	3	0	.	.	.	.	.	.	.	.
7	42	31	1	0	0	0	0	0	0	0	2	7	6	2	3	2	1	8	4000	2	4	4	1	3	2	3	3	1	1	0	0	0	0	0	0	0
8	25	.	0	0	0	0	0	0	0	0	2	4	1	1	3	2	1	10	4000	2	1	2	0	3	2	3	3	0	.	.	.	.	.	.	.	.
8	26	.	1	0	0	0	0	1	0	0	2	6	1	2	3	1	1	8	4000	2	1	4	1	3	2	3	3	2	1	1	0	0	0	0	0	0
7	28	.	1	0	0	0	0	0	0	0	2	2	1	2	3	2	1	7	4000	2	1	3	1	3	2	3	3	1	1	0	0	0	0	0	0	0
1	27	.	0	0	0	0	0	0	0	0	1	1	1	2	3	2	1	11	4000	1	1	1	.	3	2	3	3	0	.	.	.	.	.	.	.	.
7	29	.	0	0	0	0	0	0	0	0	2	6	3	2	3	2	1	10	4000	2	3	4	0	3	2	3	3	0	.	.	.	.	.	.	.	.
8	32	.	1	0	1	0	0	1	1	0	2	5	2	2	3	2	2	7	4000	2	2	5	1	3	2	3	3	4	1	1	1	0	0	0	1	0
3	25	.	0	0	0	0	0	0	0	0	2	2	1	2	3	2	2	10	4000	2	1	3	0	3	2	3	3	0	.	.	.	.	.	.	.	.
7	24	.	0	0	0	0	0	0	0	0	2	2	2	2	3	2	2	11	4000	2	2	3	.	3	2	3	3	0	.	.	.	.	.	.	.	.
1	31	.	0	0	0	0	0	0	0	0	2	4	2	2	3	2	1	10	4000	2	2	2	0	3	2	3	3	0	.	.	.	.	.	.	.	.
4	45	.	0	0	0	0	0	0	0	0	2	2	2	1	3	1	1	10	4000	2	2	3	0	3	2	3	3	0	.	.	.	.	.	.	.	.
7	31	.	0	0	1	0	1	0	0	0	2	2	1	2	3	2	2	8	4000	2	1	3	1	3	2	3	3	2	0	0	1	1	0	0	0	0
3	43	.	0	0	0	0	0	0	0	0	2	6	6	1	3	2	1	10	4000	2	4	4	0	3	2	3	3	0	.	.	.	.	.	.	.	.
8	34	.	0	0	0	0	0	0	0	0	2	2	1	1	3	1	1	10	4000	2	1	3	0	3	2	3	3	0	.	.	.	.	.	.	.	.
1	24	.	0	0	0	0	0	0	0	0	2	4	1	2	3	6	1	11	4000	2	1	2	.	3	2	4	3	0	.	.	.	.	.	.	.	.
4	25	36	0	0	0	0	0	0	0	0	2	7	2	2	3	6	2	10	4000	2	2	6	.	3	2	4	3	0	.	.	.	.	.	.	.	.
1	28	.	0	0	1	0	0	1	0	0	2	1	1	1	3	6	1	8	4000	2	1	1	1	3	2	4	3	2	0	1	1	0	0	0	0	0
7	37	.	0	0	0	0	0	0	0	0	2	4	1	2	3	6	1	11	4000	2	1	2	.	3	2	4	3	0	.	.	.	.	.	.	.	.
1	29	.	0	0	0	0	0	0	0	0	2	2	1	2	3	6	6	10	1000	2	1	3	0	3	2	4	4	0	.	.	.	.	.	.	.	.
8	27	10	0	0	0	0	0	0	0	0	1	7	6	1	1	4	4	10	4000	1	4	1	0	3	3	1	1	0	.	.	.	.	.	.	.	.
4	29	.	0	0	0	0	1	0	0	0	3	6	3	1	2	4	4	9	4000	3	3	4	1	3	3	1	1	1	0	0	0	1	0	0	0	0
1	31	35	0	0	0	0	0	0	0	0	2	7	2	2	2	4	4	10	4000	2	2	6	.	3	3	1	1	0	.	.	.	.	.	.	.	.
1	35	.	1	0	0	0	0	1	0	0	2	1	1	1	2	4	4	8	4000	2	1	1	1	3	3	1	1	2	1	1	0	0	0	0	0	0
4	30	.	0	0	0	0	0	0	0	0	1	2	2	1	1	4	5	10	4000	1	2	3	0	3	3	1	1	0	.	.	.	.	.	.	.	.
1	37	.	0	0	0	0	0	0	0	0	2	2	2	2	2	5	4	10	4000	2	2	3	0	3	3	1	1	0	.	.	.	.	.	.	.	.
1	32	.	1	0	0	0	0	1	0	0	1	1	1	1	2	4	4	9	4000	1	1	1	1	3	3	1	1	2	1	1	0	0	0	0	0	0
3	30	.	1	0	0	0	0	1	0	0	2	1	5	2	2	4	4	8	4000	2	4	1	1	3	3	1	1	2	1	1	0	0	0	0	0	0
4	32	.	1	0	1	0	0	1	0	0	2	2	1	1	2	4	5	9	4000	2	1	3	1	3	3	1	1	3	1	1	1	0	0	0	0	0
7	32	.	0	0	0	0	0	0	0	0	1	2	2	2	2	4	4	10	4000	1	2	3	0	3	3	1	1	0	.	.	.	.	.	.	.	.
3	32	.	1	1	1	0	0	1	0	0	1	4	1	2	2	5	4	7	4000	1	1	2	1	3	3	1	1	4	1	1	1	0	1	0	0	0
8	29	36	0	0	0	0	0	0	0	0	2	7	2	1	2	4	4	10	4000	2	2	6	.	3	3	1	1	0	.	.	.	.	.	.	.	.
4	28	.	0	0	1	0	0	0	0	0	2	6	3	2	2	4	4	8	4000	2	3	4	1	3	3	1	1	1	0	0	1	0	0	0	0	0
1	31	.	0	0	0	0	0	0	0	0	2	4	1	2	2	5	4	10	4000	2	1	2	0	3	3	1	1	0	.	.	.	.	.	.	.	.
8	25	.	1	0	0	0	0	0	0	0	2	5	3	2	2	4	4	8	4000	2	3	5	1	3	3	1	1	1	1	0	0	0	0	0	0	0
7	25	.	0	0	0	0	0	0	0	0	2	2	2	2	2	4	4	10	4000	2	2	3	0	3	3	1	1	0	.	.	.	.	.	.	.	.
1	27	.	0	0	0	0	0	0	0	0	2	4	1	2	2	4	3	11	4000	2	1	2	.	3	3	1	2	0	.	.	.	.	.	.	.	.
4	25	.	0	0	0	0	0	0	0	0	1	4	1	1	2	4	3	10	4000	1	1	2	0	3	3	1	2	0	.	.	.	.	.	.	.	.
4	29	7	1	0	0	0	0	0	0	0	2	7	1	2	2	4	3	9	4000	2	1	1	1	3	3	1	2	1	1	0	0	0	0	0	0	0
7	35	.	0	0	0	0	0	0	0	0	1	6	3	1	2	4	3	10	4000	1	3	4	0	3	3	1	2	0	.	.	.	.	.	.	.	.
3	35	.	0	0	1	0	0	0	0	0	1	4	1	2	1	4	3	7	4000	1	1	2	1	3	3	1	2	1	0	0	1	0	0	0	0	0
1	26	.	0	0	0	0	0	0	0	0	1	2	1	2	2	5	3	10	4000	1	1	3	0	3	3	1	2	0	.	.	.	.	.	.	.	.
1	28	.	0	0	1	0	0	1	0	0	2	1	1	1	2	4	3	9	4000	2	1	1	1	3	3	1	2	2	0	1	1	0	0	0	0	0
1	25	.	0	0	0	0	0	0	0	0	1	2	2	2	2	4	3	13	4000	1	2	3	.	3	3	1	2	0	.	.	.	.	.	.	.	.
4	34	10	0	0	1	0	1	0	0	0	4	7	5	2	2	4	3	9	4000	3	4	1	1	3	3	1	2	2	0	0	1	1	0	0	0	0
7	51	.	0	0	0	0	0	0	0	0	1	2	3	1	2	4	3	10	4000	1	3	3	0	3	3	1	2	0	.	.	.	.	.	.	.	.
7	27	.	0	0	0	0	0	1	1	0	1	2	1	1	1	4	1	9	4000	1	1	3	1	3	3	1	3	2	0	1	0	0	0	0	1	0
1	27	.	0	0	0	0	0	1	0	0	2	4	1	1	1	4	2	9	4000	2	1	2	1	3	3	1	3	1	0	1	0	0	0	0	0	0
1	31	.	0	0	0	0	0	0	0	0	1	4	1	2	2	4	2	11	4000	1	1	2	.	3	3	1	3	0	.	.	.	.	.	.	.	.
4	37	.	1	0	0	0	0	1	0	0	1	2	2	1	1	4	1	7	4000	1	2	3	1	3	3	1	3	2	1	1	0	0	0	0	0	0
1	26	.	0	0	0	0	0	0	0	0	2	4	1	1	1	4	1	10	4000	2	1	2	0	3	3	1	3	0	.	.	.	.	.	.	.	.
1	30	.	1	0	0	0	0	0	0	0	1	4	1	1	2	4	2	9	4000	1	1	2	1	3	3	1	3	1	1	0	0	0	0	0	0	0
1	41	.	0	0	0	0	0	0	0	0	1	4	1	1	2	4	2	10	4000	1	1	2	0	3	3	1	3	0	.	.	.	.	.	.	.	.
1	28	.	0	0	0	0	0	0	0	0	2	4	2	1	2	4	2	10	4000	2	2	2	0	3	3	1	3	0	.	.	.	.	.	.	.	.
8	25	.	1	0	0	0	0	0	0	0	1	1	1	2	1	4	1	8	4000	1	1	1	1	3	3	1	3	1	1	0	0	0	0	0	0	0
4	25	.	1	0	1	0	0	1	0	0	4	3	5	2	2	4	2	9	4000	3	4	1	1	3	3	1	3	3	1	1	1	0	0	0	0	0
1	32	.	0	0	0	0	0	0	0	0	1	4	1	1	2	5	2	10	4000	1	1	2	0	3	3	1	3	0	.	.	.	.	.	.	.	.
7	52	.	1	0	0	0	0	0	0	0	1	4	1	2	1	4	1	8	4000	1	1	2	1	3	3	1	3	1	1	0	0	0	0	0	0	0
1	30	.	1	0	0	0	0	1	0	0	1	4	1	2	2	5	2	8	4000	1	1	2	1	3	3	1	3	2	1	1	0	0	0	0	0	0
3	36	.	1	0	1	0	0	1	0	0	1	4	1	1	1	4	2	7	4000	1	1	2	1	3	3	1	3	3	1	1	1	0	0	0	0	0
1	44	16	1	0	0	0	0	1	0	0	2	7	1	2	1	4	1	9	4000	2	1	2	1	3	3	1	3	2	1	1	0	0	0	0	0	0
3	31	.	0	0	0	0	0	0	0	0	2	4	1	1	2	4	2	10	4000	2	1	2	0	3	3	1	3	0	.	.	.	.	.	.	.	.
7	27	.	0	0	0	0	0	0	0	0	1	5	2	2	2	4	2	10	4000	1	2	5	0	3	3	1	3	0	.	.	.	.	.	.	.	.
1	28	.	0	0	0	0	0	0	0	0	1	4	1	1	2	4	2	10	4000	1	1	2	0	3	3	1	3	0	.	.	.	.	.	.	.	.
4	37	.	0	0	0	0	0	0	0	0	2	2	1	2	2	4	1	10	4000	2	1	3	0	3	3	1	3	0	.	.	.	.	.	.	.	.
1	28	.	1	0	1	0	0	0	1	0	2	4	1	1	2	4	1	8	4000	2	1	2	1	3	3	1	3	3	1	0	1	0	0	0	1	0
7	29	.	0	0	0	0	0	0	0	0	2	2	1	2	1	4	1	10	4000	2	1	3	0	3	3	1	3	0	.	.	.	.	.	.	.	.
1	44	.	0	0	0	0	0	0	0	0	1	2	1	1	1	4	1	10	4000	1	1	3	0	3	3	1	3	0	.	.	.	.	.	.	.	.
1	29	.	0	0	0	0	0	0	0	0	2	6	2	2	2	4	2	10	4000	2	2	4	0	3	3	1	3	0	.	.	.	.	.	.	.	.
1	29	.	1	0	0	0	0	1	0	0	1	4	1	1	2	5	2	8	4000	1	1	2	1	3	3	1	3	2	1	1	0	0	0	0	0	0
8	33	8	0	0	0	0	0	0	0	0	1	7	1	1	2	4	2	11	4000	1	1	1	.	3	3	1	3	0	.	.	.	.	.	.	.	.
1	32	.	0	0	0	0	0	0	0	0	2	4	1	1	1	4	2	10	4000	2	1	2	0	3	3	1	3	0	.	.	.	.	.	.	.	.
1	27	.	0	0	0	0	0	0	0	0	2	4	1	2	2	4	2	10	4000	2	1	2	0	3	3	1	3	0	.	.	.	.	.	.	.	.
1	30	.	1	0	0	0	0	1	0	0	1	4	1	2	2	4	2	8	4000	1	1	2	1	3	3	1	3	2	1	1	0	0	0	0	0	0
1	29	.	0	0	0	0	0	0	0	0	2	1	1	1	2	5	1	10	4000	2	1	1	0	3	3	1	3	0	.	.	.	.	.	.	.	.
4	27	.	0	0	0	0	1	1	0	0	1	1	1	2	2	4	1	9	4000	1	1	1	1	3	3	1	3	2	0	1	0	1	0	0	0	0
1	41	.	0	0	0	0	0	0	0	0	1	1	1	2	1	4	1	10	4000	1	1	1	0	3	3	1	3	0	.	.	.	.	.	.	.	.
7	32	.	0	0	0	0	0	0	0	0	2	4	1	1	1	4	1	11	4000	2	1	2	.	3	3	1	3	0	.	.	.	.	.	.	.	.
1	28	.	0	0	1	0	0	0	0	0	2	4	1	1	1	4	1	9	4000	2	1	2	1	3	3	1	3	1	0	0	1	0	0	0	0	0
1	31	.	0	0	0	0	1	1	0	0	2	4	1	2	2	4	2	9	4000	2	1	2	1	3	3	1	3	2	0	1	0	1	0	0	0	0
3	29	.	0	0	0	0	0	0	0	0	1	3	5	1	2	4	2	10	4000	1	4	1	0	3	3	1	3	0	.	.	.	.	.	.	.	.
7	44	.	0	0	0	0	1	0	0	0	1	4	1	2	2	4	1	9	4000	1	1	2	1	3	3	1	3	1	0	0	0	1	0	0	0	0
1	29	.	0	0	0	0	0	0	0	0	1	1	1	2	2	4	2	10	4000	1	1	1	0	3	3	1	3	0	.	.	.	.	.	.	.	.
8	25	.	0	0	0	0	0	0	0	0	3	6	3	2	2	4	1	10	4000	3	3	4	0	3	3	1	3	0	.	.	.	.	.	.	.	.
1	28	.	1	0	1	0	0	1	0	0	2	4	1	2	1	5	1	8	4000	2	1	2	1	3	3	1	3	3	1	1	1	0	0	0	0	0
1	32	.	0	0	0	0	0	0	0	0	2	3	1	2	1	4	1	10	4000	2	1	1	0	3	3	1	3	0	.	.	.	.	.	.	.	.
1	26	.	1	0	0	0	0	0	1	0	2	4	1	1	1	4	2	9	4000	2	1	2	1	3	3	1	3	2	1	0	0	0	0	0	1	0
1	34	.	0	0	0	0	0	0	0	0	2	4	1	1	1	4	1	10	4000	2	1	2	0	3	3	1	3	0	.	.	.	.	.	.	.	.
4	36	10	0	0	0	0	0	0	0	0	1	7	2	1	2	4	2	12	4000	1	2	1	.	3	3	1	3	0	.	.	.	.	.	.	.	.
1	29	.	1	0	0	0	1	1	1	0	2	2	1	1	1	4	1	9	4000	2	1	3	1	3	3	1	3	4	1	1	0	1	0	0	1	0
1	35	.	0	0	0	0	0	0	0	0	2	4	1	2	2	4	1	10	4000	2	1	2	0	3	3	1	3	0	.	.	.	.	.	.	.	.
1	40	28	0	0	0	0	0	0	0	0	1	7	2	2	2	4	2	10	4000	1	2	6	.	3	3	1	3	0	.	.	.	.	.	.	.	.
1	31	.	0	0	0	0	0	0	0	0	1	4	1	2	2	4	2	10	4000	1	1	2	0	3	3	1	3	0	.	.	.	.	.	.	.	.
1	32	.	0	0	0	0	0	0	0	0	4	1	1	2	2	4	2	11	4000	3	1	1	.	3	3	1	3	0	.	.	.	.	.	.	.	.
1	30	.	0	0	1	0	0	1	0	0	1	3	1	2	2	4	1	8	4000	1	1	1	1	3	3	1	3	2	0	1	1	0	0	0	0	0
3	32	.	0	0	0	0	0	0	0	0	2	4	1	2	2	4	2	10	4000	2	1	2	0	3	3	1	3	0	.	.	.	.	.	.	.	.
1	28	.	1	0	1	0	0	1	0	0	2	1	1	1	2	4	2	8	4000	2	1	1	1	3	3	1	3	3	1	1	1	0	0	0	0	0
7	27	.	1	0	0	0	0	0	0	0	2	2	1	2	2	4	1	7	4000	2	1	3	1	3	3	1	3	1	1	0	0	0	0	0	0	0
4	31	.	1	0	0	0	0	0	0	0	2	4	1	1	1	4	1	9	4000	2	1	2	1	3	3	1	3	1	1	0	0	0	0	0	0	0
8	24	.	0	0	0	0	0	0	0	0	2	4	1	2	2	4	1	10	4000	2	1	2	0	3	3	1	3	0	.	.	.	.	.	.	.	.
1	32	.	0	0	0	0	0	0	0	0	2	4	1	2	2	4	2	11	4000	2	1	2	.	3	3	1	3	0	.	.	.	.	.	.	.	.
1	35	.	0	0	0	0	0	0	0	0	2	4	1	1	1	4	2	11	4000	2	1	2	.	3	3	1	3	0	.	.	.	.	.	.	.	.
1	48	.	0	0	0	0	0	0	0	0	2	4	1	1	1	4	1	10	4000	2	1	2	0	3	3	1	3	0	.	.	.	.	.	.	.	.
1	30	.	1	0	0	0	0	1	0	0	1	4	1	1	1	4	1	7	4000	1	1	2	1	3	3	1	3	2	1	1	0	0	0	0	0	0
1	31	.	0	0	0	0	1	1	0	0	2	4	1	1	1	5	2	9	4000	2	1	2	1	3	3	1	3	2	0	1	0	1	0	0	0	0
1	42	.	0	0	0	0	0	0	0	0	2	4	1	2	2	4	2	10	4000	2	1	2	0	3	3	1	3	0	.	.	.	.	.	.	.	.
1	28	.	0	0	0	0	0	0	0	0	2	4	1	1	2	4	1	10	4000	2	1	2	0	3	3	1	3	0	.	.	.	.	.	.	.	.
3	27	35	0	0	0	0	0	1	0	0	2	7	1	1	1	5	1	8	4000	2	1	6	.	3	3	1	3	1	.	.	.	.	.	.	.	.
1	35	.	0	0	0	0	0	0	0	0	1	4	1	2	2	4	2	10	4000	1	1	2	0	3	3	1	3	0	.	.	.	.	.	.	.	.
1	32	.	0	0	0	0	0	0	0	0	1	3	6	2	2	4	2	10	4000	1	4	1	0	3	3	1	3	0	.	.	.	.	.	.	.	.
8	36	.	1	0	0	0	0	0	0	0	2	1	1	1	1	4	2	8	4000	2	1	1	1	3	3	1	3	1	1	0	0	0	0	0	0	0
7	38	.	0	0	0	0	0	0	0	0	2	6	4	2	2	4	1	10	4000	2	3	4	0	3	3	1	3	0	.	.	.	.	.	.	.	.
1	29	.	0	0	0	0	0	0	1	0	1	4	1	2	2	4	2	8	4000	1	1	2	1	3	3	1	3	1	0	0	0	0	0	0	1	0
7	51	.	0	1	1	0	0	1	0	0	2	2	1	1	1	4	2	8	4000	2	1	3	1	3	3	1	3	3	0	1	1	0	1	0	0	0
1	36	.	0	0	0	0	0	0	0	0	2	4	1	1	1	4	1	10	4000	2	1	2	0	3	3	1	3	0	.	.	.	.	.	.	.	.
8	25	.	0	0	0	0	0	0	0	0	2	6	3	2	2	4	1	10	4000	2	3	4	0	3	3	1	3	0	.	.	.	.	.	.	.	.
4	53	.	0	0	0	0	0	0	0	0	2	3	2	2	2	4	2	10	4000	2	2	1	0	3	3	1	3	0	.	.	.	.	.	.	.	.
8	26	.	0	0	0	0	0	0	0	0	1	1	5	2	2	4	1	11	4000	1	4	1	.	3	3	1	3	0	.	.	.	.	.	.	.	.
4	35	.	0	0	0	0	0	0	0	0	2	2	2	1	1	4	1	11	4000	2	2	3	.	3	3	1	3	0	.	.	.	.	.	.	.	.
1	30	.	0	1	1	0	0	1	0	0	1	3	5	2	2	4	2	8	4000	1	4	1	1	3	3	1	3	3	0	1	1	0	1	0	0	0
1	31	.	0	0	1	0	0	1	0	0	1	1	1	1	1	4	2	9	4000	1	1	1	1	3	3	1	3	2	0	1	1	0	0	0	0	0
1	30	.	0	0	0	0	0	0	0	0	2	2	1	2	2	4	2	10	4000	2	1	3	0	3	3	1	3	0	.	.	.	.	.	.	.	.
4	30	.	1	0	1	0	0	0	0	0	1	5	5	2	2	4	2	8	4000	1	4	5	1	3	3	1	3	2	1	0	1	0	0	0	0	0
1	30	.	0	0	0	0	0	0	0	0	1	3	1	1	2	4	1	10	4000	1	1	1	0	3	3	1	3	0	.	.	.	.	.	.	.	.
8	51	.	0	0	0	0	0	0	0	0	1	6	3	1	2	4	1	10	4000	1	3	4	0	3	3	1	3	0	.	.	.	.	.	.	.	.
1	32	.	0	0	0	0	0	0	0	0	1	4	1	2	2	4	2	10	4000	1	1	2	0	3	3	1	3	0	.	.	.	.	.	.	.	.
1	27	.	0	0	0	0	0	0	0	0	1	1	1	1	2	4	2	10	4000	1	1	1	0	3	3	1	3	0	.	.	.	.	.	.	.	.
1	29	.	1	0	0	0	0	0	1	0	2	4	1	2	2	4	2	9	4000	2	1	2	1	3	3	1	3	2	1	0	0	0	0	0	1	0
1	33	.	1	0	0	0	0	1	0	0	2	4	1	1	1	4	1	8	4000	2	1	2	1	3	3	1	3	2	1	1	0	0	0	0	0	0
3	28	.	1	0	0	0	0	0	0	0	4	1	5	1	1	4	2	9	4000	3	4	1	1	3	3	1	3	1	1	0	0	0	0	0	0	0
1	25	.	1	0	1	0	0	1	0	0	2	4	1	1	1	4	2	7	4000	2	1	2	1	3	3	1	3	3	1	1	1	0	0	0	0	0
1	31	.	0	0	0	0	0	1	0	0	1	1	1	1	1	4	2	9	4000	1	1	1	1	3	3	1	3	1	0	1	0	0	0	0	0	0
4	34	36	1	1	0	0	0	1	0	0	2	7	2	1	1	4	2	7	4000	2	2	6	.	3	3	1	3	3	.	.	.	.	.	.	.	.
4	25	.	0	0	0	0	0	0	0	0	1	1	1	1	1	4	2	10	4000	1	1	1	0	3	3	1	3	0	.	.	.	.	.	.	.	.
1	29	.	0	0	0	0	0	0	0	0	1	4	1	1	1	5	1	10	4000	1	1	2	0	3	3	1	3	0	.	.	.	.	.	.	.	.
7	38	.	0	0	0	0	0	0	0	0	2	2	2	1	1	4	1	10	4000	2	2	3	0	3	3	1	3	0	.	.	.	.	.	.	.	.
1	36	.	1	0	0	0	0	0	0	0	2	4	1	1	1	4	2	8	4000	2	1	2	1	3	3	1	3	1	1	0	0	0	0	0	0	0
7	69	.	0	0	0	0	0	0	0	0	1	6	3	1	1	4	1	10	4000	1	3	4	0	3	3	1	3	0	.	.	.	.	.	.	.	.
1	41	.	0	0	0	0	0	0	0	0	2	4	5	1	1	4	1	10	4000	2	4	2	0	3	3	1	3	0	.	.	.	.	.	.	.	.
1	29	.	1	0	0	0	0	0	1	0	1	2	1	2	2	4	2	9	4000	1	1	3	1	3	3	1	3	2	1	0	0	0	0	0	1	0
7	35	31	0	0	0	0	0	0	0	0	2	7	5	2	1	5	2	10	4000	2	4	4	0	3	3	1	3	0	.	.	.	.	.	.	.	.
4	30	.	0	0	0	0	1	1	0	0	1	2	2	1	1	4	1	8	4000	1	2	3	1	3	3	1	3	2	0	1	0	1	0	0	0	0
4	42	.	0	0	0	0	1	0	0	0	1	2	2	2	2	4	2	9	4000	1	2	3	1	3	3	1	3	1	0	0	0	1	0	0	0	0
1	37	.	1	0	0	0	0	0	1	0	2	4	1	1	1	4	1	8	4000	2	1	2	1	3	3	1	3	2	1	0	0	0	0	0	1	0
7	30	.	0	0	0	0	0	0	0	0	2	6	5	2	2	4	1	11	4000	2	4	4	.	3	3	1	3	0	.	.	.	.	.	.	.	.
4	42	.	0	0	0	0	0	0	0	0	1	6	2	1	2	4	2	10	4000	1	2	4	0	3	3	1	3	0	.	.	.	.	.	.	.	.
7	30	.	0	0	0	0	0	0	0	0	2	1	1	1	1	4	1	11	4000	2	1	1	.	3	3	1	3	0	.	.	.	.	.	.	.	.
1	29	.	0	0	0	0	0	0	0	0	2	4	1	1	2	4	1	11	4000	2	1	2	.	3	3	1	3	0	.	.	.	.	.	.	.	.
1	28	.	0	0	0	0	0	0	0	0	2	1	1	2	2	4	2	10	4000	2	1	1	0	3	3	1	3	0	.	.	.	.	.	.	.	.
4	29	.	0	0	1	0	1	1	0	0	2	6	1	1	1	4	2	8	4000	2	1	4	1	3	3	1	3	3	0	1	1	1	0	0	0	0
8	42	.	0	0	0	0	0	0	0	0	2	4	1	1	2	4	1	10	4000	2	1	2	0	3	3	1	3	0	.	.	.	.	.	.	.	.
3	26	.	0	0	0	0	0	0	0	0	2	5	3	1	2	4	2	10	4000	2	3	5	0	3	3	1	3	0	.	.	.	.	.	.	.	.
1	28	.	0	0	0	0	0	0	0	0	2	1	1	2	2	4	2	10	4000	2	1	1	0	3	3	1	3	0	.	.	.	.	.	.	.	.
4	33	.	1	0	0	0	0	1	0	0	2	6	2	2	2	4	2	9	4000	2	2	4	1	3	3	1	3	2	1	1	0	0	0	0	0	0
1	44	.	0	0	0	0	0	0	0	0	1	2	2	2	2	4	1	11	4000	1	2	3	.	3	3	1	3	0	.	.	.	.	.	.	.	.
3	41	.	0	0	0	0	0	0	0	0	1	4	1	1	1	4	1	10	4000	1	1	2	0	3	3	1	3	0	.	.	.	.	.	.	.	.
7	28	.	0	0	0	0	0	0	1	0	2	2	1	2	1	4	1	9	4000	2	1	3	1	3	3	1	3	1	0	0	0	0	0	0	1	0
1	29	.	0	0	0	0	0	0	1	0	1	4	1	1	1	4	2	8	4000	1	1	2	1	3	3	1	3	1	0	0	0	0	0	0	1	0
4	33	.	1	0	0	0	0	1	0	0	1	2	1	1	1	5	1	8	4000	1	1	3	1	3	3	1	3	2	1	1	0	0	0	0	0	0
4	32	.	0	0	0	0	0	0	0	0	2	3	2	1	1	4	1	10	4000	2	2	1	0	3	3	1	3	0	.	.	.	.	.	.	.	.
7	26	.	0	0	0	0	0	0	1	0	1	2	1	2	1	4	2	9	4000	1	1	3	1	3	3	1	3	1	0	0	0	0	0	0	1	0
4	42	.	0	0	0	0	0	0	0	0	2	6	2	1	2	4	2	11	4000	2	2	4	.	3	3	1	3	0	.	.	.	.	.	.	.	.
4	24	.	0	0	0	0	0	0	0	0	1	1	1	1	2	4	2	10	4000	1	1	1	0	3	3	1	3	0	.	.	.	.	.	.	.	.
7	34	.	0	0	0	0	0	0	0	0	2	2	1	2	2	4	2	10	4000	2	1	3	0	3	3	1	3	0	.	.	.	.	.	.	.	.
7	39	.	0	0	0	0	0	0	0	0	1	2	1	2	2	4	1	10	4000	1	1	3	0	3	3	1	3	0	.	.	.	.	.	.	.	.
1	32	.	0	0	1	0	0	0	0	0	1	4	1	2	2	4	2	9	4000	1	1	2	1	3	3	1	3	1	0	0	1	0	0	0	0	0
3	30	.	1	0	0	0	0	0	0	0	1	4	1	2	2	4	1	8	4000	1	1	2	1	3	3	1	3	1	1	0	0	0	0	0	0	0
1	31	.	0	0	0	0	0	0	0	0	2	4	2	1	1	4	1	11	4000	2	2	2	.	3	3	1	3	0	.	.	.	.	.	.	.	.
3	26	.	1	0	1	0	1	1	0	0	1	1	1	1	1	4	1	8	4000	1	1	1	1	3	3	1	3	4	1	1	1	1	0	0	0	0
8	28	.	0	0	1	0	1	1	0	0	1	3	1	2	2	4	1	8	4000	1	1	1	1	3	3	1	3	3	0	1	1	1	0	0	0	0
8	31	.	0	0	0	0	1	1	0	0	4	4	1	1	1	4	1	9	4000	3	1	2	1	3	3	1	3	2	0	1	0	1	0	0	0	0
1	31	.	0	0	0	0	0	0	1	0	2	4	1	1	1	4	1	9	4000	2	1	2	1	3	3	1	3	1	0	0	0	0	0	0	1	0
4	49	.	0	0	0	0	0	0	0	0	2	2	2	2	2	4	1	11	4000	2	2	3	.	3	3	1	3	0	.	.	.	.	.	.	.	.
4	31	.	0	0	0	0	0	0	0	0	1	1	1	1	1	4	1	13	4000	1	1	1	.	3	3	1	3	0	.	.	.	.	.	.	.	.
1	29	.	0	0	0	0	0	0	0	0	2	4	1	1	2	4	2	10	4000	2	1	2	0	3	3	1	3	0	.	.	.	.	.	.	.	.
7	35	.	0	0	0	0	0	0	0	0	2	4	1	1	1	4	6	10	4000	2	1	2	0	3	3	1	4	0	.	.	.	.	.	.	.	.
1	32	.	0	0	0	0	0	0	0	0	4	4	1	2	2	5	6	10	4000	3	1	2	0	3	3	1	4	0	.	.	.	.	.	.	.	.
1	27	.	0	0	0	0	0	0	0	0	1	4	1	2	2	4	6	10	4000	1	1	2	0	3	3	1	4	0	.	.	.	.	.	.	.	.
1	37	.	0	0	1	0	0	0	0	0	2	2	2	2	2	4	6	9	4000	2	2	3	1	3	3	1	4	1	0	0	1	0	0	0	0	0
1	25	.	0	0	0	0	0	0	0	0	1	1	1	2	1	4	6	10	4000	1	1	1	0	3	3	1	4	0	.	.	.	.	.	.	.	.
3	29	.	0	0	0	0	0	0	0	0	2	5	5	2	2	3	4	11	4000	2	4	5	.	3	3	2	1	0	.	.	.	.	.	.	.	.
4	37	.	0	0	1	0	0	0	0	0	1	6	3	1	2	3	5	8	4000	1	3	4	1	3	3	2	1	1	0	0	1	0	0	0	0	0
1	30	.	1	0	0	0	0	1	0	0	4	4	1	2	2	3	4	8	4000	3	1	2	1	3	3	2	1	2	1	1	0	0	0	0	0	0
4	24	.	0	0	0	0	0	1	0	0	1	3	2	2	2	3	4	9	4000	1	2	1	1	3	3	2	1	1	0	1	0	0	0	0	0	0
4	23	10	0	0	1	0	1	1	0	0	1	7	2	2	2	3	4	8	4000	1	2	1	1	3	3	2	1	3	0	1	1	1	0	0	0	0
4	34	.	0	0	0	0	0	0	0	0	2	6	6	2	2	3	4	10	4000	2	4	4	0	3	3	2	1	0	.	.	.	.	.	.	.	.
3	61	.	0	0	0	0	0	0	0	0	1	3	1	2	1	3	3	11	4000	1	1	1	.	3	3	2	2	0	.	.	.	.	.	.	.	.
3	47	.	0	0	0	0	0	0	0	0	3	2	2	2	2	3	3	10	4000	3	2	3	0	3	3	2	2	0	.	.	.	.	.	.	.	.
8	26	.	0	0	0	0	0	0	0	0	1	3	1	2	2	3	3	11	4000	1	1	1	.	3	3	2	2	0	.	.	.	.	.	.	.	.
3	30	.	0	0	0	0	0	0	0	0	4	4	1	1	2	3	3	10	4000	3	1	2	0	3	3	2	2	0	.	.	.	.	.	.	.	.
3	25	.	0	0	0	0	0	0	0	0	1	4	6	2	2	3	3	10	4000	1	4	2	0	3	3	2	2	0	.	.	.	.	.	.	.	.
1	28	.	1	0	0	0	0	0	0	0	2	3	6	1	1	3	3	7	4000	2	4	1	1	3	3	2	2	1	1	0	0	0	0	0	0	0
3	25	34	0	0	0	0	0	0	0	0	1	7	1	2	1	3	3	10	4000	1	1	3	0	3	3	2	2	0	.	.	.	.	.	.	.	.
3	30	.	0	0	0	0	0	0	0	0	2	1	1	1	1	3	3	10	4000	2	1	1	0	3	3	2	2	0	.	.	.	.	.	.	.	.
4	26	.	0	0	0	0	0	0	0	0	2	1	1	1	2	3	3	11	4000	2	1	1	.	3	3	2	2	0	.	.	.	.	.	.	.	.
3	30	.	0	0	0	0	0	0	0	0	1	6	1	1	2	3	3	10	4000	1	1	4	0	3	3	2	2	0	.	.	.	.	.	.	.	.
7	46	20	0	0	0	0	0	0	0	0	1	7	2	2	1	3	3	11	4000	1	2	2	.	3	3	2	2	0	.	.	.	.	.	.	.	.
1	27	.	1	0	1	0	0	0	0	0	2	4	1	1	1	3	3	8	4000	2	1	2	1	3	3	2	2	2	1	0	1	0	0	0	0	0
3	37	.	0	0	1	0	1	1	0	0	4	2	1	1	1	3	3	8	4000	3	1	3	1	3	3	2	2	3	0	1	1	1	0	0	0	0
4	26	.	0	0	0	0	0	0	0	0	1	3	1	2	2	3	3	10	4000	1	1	1	0	3	3	2	2	0	.	.	.	.	.	.	.	.
7	24	.	0	0	0	0	0	0	0	0	1	2	5	1	1	3	3	10	4000	1	4	3	0	3	3	2	2	0	.	.	.	.	.	.	.	.
4	38	.	0	0	0	0	0	0	0	1	2	3	5	1	1	3	2	9	4000	2	4	1	1	3	3	2	3	0	0	0	0	0	0	0	0	1
4	60	.	0	0	0	0	0	0	0	0	2	2	2	1	2	3	1	10	4000	2	2	3	0	3	3	2	3	0	.	.	.	.	.	.	.	.
1	27	.	0	0	0	0	0	0	0	0	2	3	1	1	1	3	2	11	4000	2	1	1	.	3	3	2	3	0	.	.	.	.	.	.	.	.
7	60	.	0	0	0	0	0	0	0	0	2	4	1	1	1	3	2	10	4000	2	1	2	0	3	3	2	3	0	.	.	.	.	.	.	.	.
4	31	.	1	0	1	0	0	0	0	0	1	1	1	2	1	3	1	7	4000	1	1	1	1	3	3	2	3	2	1	0	1	0	0	0	0	0
1	33	.	0	0	0	0	0	0	0	0	2	4	1	1	1	3	1	10	4000	2	1	2	0	3	3	2	3	0	.	.	.	.	.	.	.	.
8	30	.	0	0	0	0	0	0	0	0	2	4	2	1	1	3	1	10	4000	2	2	2	0	3	3	2	3	0	.	.	.	.	.	.	.	.
3	27	.	0	0	0	0	0	0	0	0	1	1	5	1	2	3	2	10	4000	1	4	1	0	3	3	2	3	0	.	.	.	.	.	.	.	.
4	26	.	0	0	0	0	0	0	0	0	2	2	1	2	2	3	1	10	4000	2	1	3	0	3	3	2	3	0	.	.	.	.	.	.	.	.
1	28	.	0	0	0	0	0	0	0	0	2	4	1	1	1	3	1	10	4000	2	1	2	0	3	3	2	3	0	.	.	.	.	.	.	.	.
8	29	.	1	0	0	0	0	0	0	0	2	4	1	1	2	3	1	8	4000	2	1	2	1	3	3	2	3	1	1	0	0	0	0	0	0	0
1	28	.	0	0	0	0	0	0	0	0	1	1	6	2	2	3	1	11	4000	1	4	1	.	3	3	2	3	0	.	.	.	.	.	.	.	.
3	32	.	1	1	1	0	0	0	0	0	2	3	3	1	2	3	2	7	4000	2	3	1	1	3	3	2	3	3	1	0	1	0	1	0	0	0
4	25	.	0	0	0	0	0	0	0	0	2	4	1	1	1	3	1	11	4000	2	1	2	.	3	3	2	3	0	.	.	.	.	.	.	.	.
1	24	.	0	0	0	0	0	0	0	0	2	1	1	2	2	3	1	11	4000	2	1	1	.	3	3	2	3	0	.	.	.	.	.	.	.	.
8	28	.	0	0	0	0	0	0	0	0	2	1	1	1	1	3	1	10	4000	2	1	1	0	3	3	2	3	0	.	.	.	.	.	.	.	.
3	27	.	1	0	1	0	1	0	0	0	2	4	1	2	1	3	2	7	4000	2	1	2	1	3	3	2	3	3	1	0	1	1	0	0	0	0
7	31	10	0	0	0	0	0	0	1	0	4	7	5	2	2	3	2	8	4000	3	4	1	1	3	3	2	3	1	0	0	0	0	0	0	1	0
4	28	.	0	0	0	0	0	0	0	0	2	3	5	2	2	3	2	10	4000	2	4	1	0	3	3	2	3	0	.	.	.	.	.	.	.	.
7	25	.	0	0	0	0	0	1	0	0	2	4	1	2	2	3	2	9	4000	2	1	2	1	3	3	2	3	1	0	1	0	0	0	0	0	0
4	35	.	0	0	0	0	0	0	0	0	2	1	1	1	2	3	1	13	4000	2	1	1	.	3	3	2	3	0	.	.	.	.	.	.	.	.
8	26	.	0	0	0	0	0	0	0	0	2	4	1	2	2	3	2	11	4000	2	1	2	.	3	3	2	3	0	.	.	.	.	.	.	.	.
4	41	.	0	0	0	0	0	0	0	0	2	4	1	2	2	3	2	11	4000	2	1	2	.	3	3	2	3	0	.	.	.	.	.	.	.	.
1	33	.	0	0	0	0	0	0	0	0	2	1	1	2	2	3	2	10	4000	2	1	1	0	3	3	2	3	0	.	.	.	.	.	.	.	.
3	27	.	1	0	1	0	0	0	0	0	2	4	1	1	2	3	2	7	4000	2	1	2	1	3	3	2	3	2	1	0	1	0	0	0	0	0
7	28	.	0	0	1	0	0	1	0	0	2	1	1	1	1	3	2	9	4000	2	1	1	1	3	3	2	3	2	0	1	1	0	0	0	0	0
8	26	.	0	0	0	0	0	0	0	0	1	1	6	2	2	3	2	10	4000	1	4	1	0	3	3	2	3	0	.	.	.	.	.	.	.	.
4	25	.	1	0	1	0	0	1	0	0	2	4	1	1	2	3	1	9	4000	2	1	2	1	3	3	2	3	3	1	1	1	0	0	0	0	0
8	32	7	1	0	0	0	0	0	0	0	2	7	1	1	2	3	1	8	4000	2	1	1	1	3	3	2	3	1	1	0	0	0	0	0	0	0
4	26	.	0	0	0	0	0	0	0	0	2	4	1	2	2	3	2	10	4000	2	1	2	0	3	3	2	3	0	.	.	.	.	.	.	.	.
3	32	.	1	0	0	0	1	1	0	0	2	3	1	1	2	3	1	8	4000	2	1	1	1	3	3	2	3	3	1	1	0	1	0	0	0	0
3	25	.	0	0	0	0	0	0	0	0	1	1	1	1	1	3	1	10	4000	1	1	1	0	3	3	2	3	0	.	.	.	.	.	.	.	.
3	26	.	1	0	1	0	0	1	0	0	2	4	2	1	2	3	2	8	4000	2	2	2	1	3	3	2	3	3	1	1	1	0	0	0	0	0
1	32	.	0	0	1	0	0	1	1	0	1	4	1	1	1	3	1	8	4000	1	1	2	1	3	3	2	3	3	0	1	1	0	0	0	1	0
1	30	.	0	0	0	0	0	0	0	0	1	4	1	1	1	3	1	11	4000	1	1	2	.	3	3	2	3	0	.	.	.	.	.	.	.	.
1	29	.	0	0	0	0	0	0	0	0	2	4	1	2	2	3	2	10	4000	2	1	2	0	3	3	2	3	0	.	.	.	.	.	.	.	.
1	26	.	0	0	0	0	0	0	1	0	2	1	1	2	2	3	1	7	4000	2	1	1	1	3	3	2	3	1	0	0	0	0	0	0	1	0
1	29	.	0	0	0	0	0	0	0	0	1	3	1	2	2	3	2	11	4000	1	1	1	.	3	3	2	3	0	.	.	.	.	.	.	.	.
1	31	.	0	0	0	0	0	0	0	0	2	4	1	2	2	3	1	11	4000	2	1	2	.	3	3	2	3	0	.	.	.	.	.	.	.	.
8	26	.	0	0	0	0	0	0	0	0	2	2	1	1	1	3	1	10	4000	2	1	3	0	3	3	2	3	0	.	.	.	.	.	.	.	.
1	29	.	0	0	0	0	0	0	0	0	2	4	5	2	2	3	2	10	4000	2	4	2	0	3	3	2	3	0	.	.	.	.	.	.	.	.
4	26	.	1	0	0	0	0	0	0	0	2	4	1	1	1	3	2	9	4000	2	1	2	1	3	3	2	3	1	1	0	0	0	0	0	0	0
7	30	.	0	0	1	0	0	0	0	0	2	4	1	2	1	3	1	9	4000	2	1	2	1	3	3	2	3	1	0	0	1	0	0	0	0	0
1	28	.	0	0	0	0	0	0	1	0	1	3	5	1	2	3	2	8	4000	1	4	1	1	3	3	2	3	1	0	0	0	0	0	0	1	0
3	25	.	0	0	0	0	0	0	0	0	4	2	2	2	1	3	1	12	4000	3	2	3	.	3	3	2	3	0	.	.	.	.	.	.	.	.
8	29	.	1	0	0	0	0	0	0	0	2	4	1	2	2	3	1	8	4000	2	1	2	1	3	3	2	3	1	1	0	0	0	0	0	0	0
1	33	31	0	0	1	0	1	1	0	0	2	7	2	2	2	3	2	9	4000	2	2	4	1	3	3	2	3	3	0	1	1	1	0	0	0	0
7	39	.	0	0	0	0	0	0	0	0	1	2	1	1	1	3	1	10	4000	1	1	3	0	3	3	2	3	0	.	.	.	.	.	.	.	.
3	32	.	0	0	0	0	1	0	0	0	1	4	1	2	2	3	2	9	4000	1	1	2	1	3	3	2	3	1	0	0	0	1	0	0	0	0
4	31	7	1	0	0	0	0	0	1	0	2	7	1	1	2	3	1	9	4000	2	1	1	1	3	3	2	3	2	1	0	0	0	0	0	1	0
7	32	.	0	0	0	0	1	0	0	0	1	1	1	1	1	3	1	7	4000	1	1	1	1	3	3	2	3	1	0	0	0	1	0	0	0	0
4	37	.	0	0	0	0	0	0	0	0	1	3	2	2	2	3	1	10	4000	1	2	1	0	3	3	2	3	0	.	.	.	.	.	.	.	.
7	28	.	0	0	0	0	0	0	0	0	2	6	3	2	1	3	2	11	4000	2	3	4	.	3	3	2	3	0	.	.	.	.	.	.	.	.
3	26	.	0	0	0	0	0	0	0	0	1	1	2	2	2	3	1	10	4000	1	2	1	0	3	3	2	3	0	.	.	.	.	.	.	.	.
7	27	.	0	0	0	0	0	0	0	0	1	1	1	1	1	3	1	10	4000	1	1	1	0	3	3	2	3	0	.	.	.	.	.	.	.	.
7	38	.	1	0	0	0	0	1	0	0	1	1	1	2	1	3	1	8	4000	1	1	1	1	3	3	2	3	2	1	1	0	0	0	0	0	0
8	28	28	0	0	0	0	0	0	0	0	2	7	1	2	2	3	1	11	4000	2	1	6	.	3	3	2	3	0	.	.	.	.	.	.	.	.
3	25	.	0	0	0	0	0	0	0	0	2	1	3	1	1	3	1	10	4000	2	3	1	0	3	3	2	3	0	.	.	.	.	.	.	.	.
1	29	.	0	0	0	0	0	0	0	0	2	4	1	1	1	3	1	10	4000	2	1	2	0	3	3	2	3	0	.	.	.	.	.	.	.	.
3	28	.	1	0	0	0	0	0	0	0	2	4	1	1	1	3	1	8	4000	2	1	2	1	3	3	2	3	1	1	0	0	0	0	0	0	0
7	51	.	0	0	0	0	0	0	0	0	2	6	3	2	2	3	1	10	4000	2	3	4	0	3	3	2	3	0	.	.	.	.	.	.	.	.
4	29	.	0	0	0	0	0	0	0	0	2	2	2	1	2	3	2	10	4000	2	2	3	0	3	3	2	3	0	.	.	.	.	.	.	.	.
4	44	.	0	0	0	0	0	0	0	0	1	3	1	2	1	3	2	10	4000	1	1	1	0	3	3	2	3	0	.	.	.	.	.	.	.	.
7	34	.	0	0	0	0	0	0	0	0	2	4	1	1	1	3	1	10	4000	2	1	2	0	3	3	2	3	0	.	.	.	.	.	.	.	.
1	28	.	0	0	0	0	1	1	0	0	1	3	5	1	1	3	2	8	4000	1	4	1	1	3	3	2	3	2	0	1	0	1	0	0	0	0
7	45	.	0	0	0	0	0	0	0	0	2	2	2	2	1	3	2	11	4000	2	2	3	.	3	3	2	3	0	.	.	.	.	.	.	.	.
8	29	.	1	0	1	0	1	1	0	0	2	2	2	2	2	3	2	7	4000	2	2	3	1	3	3	2	3	4	1	1	1	1	0	0	0	0
3	28	.	1	0	0	0	0	1	1	0	1	1	1	2	1	3	1	7	4000	1	1	1	1	3	3	2	3	3	1	1	0	0	0	0	1	0
7	24	.	1	0	1	0	0	0	0	0	2	2	1	2	1	3	1	9	4000	2	1	3	1	3	3	2	3	2	1	0	1	0	0	0	0	0
8	32	.	0	0	0	0	0	0	0	0	1	1	1	1	1	3	1	10	4000	1	1	1	0	3	3	2	3	0	.	.	.	.	.	.	.	.
1	27	.	0	0	0	0	0	1	1	0	2	3	1	2	2	3	2	8	4000	2	1	1	1	3	3	2	3	2	0	1	0	0	0	0	1	0
1	28	.	1	0	1	0	0	1	0	0	1	4	1	2	2	3	2	7	4000	1	1	2	1	3	3	2	3	3	1	1	1	0	0	0	0	0
4	30	.	0	1	0	0	0	0	0	0	2	2	1	2	2	3	2	7	4000	2	1	3	1	3	3	2	3	1	0	0	0	0	1	0	0	0
7	46	.	0	0	0	0	0	0	1	0	2	2	2	1	1	3	1	9	4000	2	2	3	1	3	3	2	3	1	0	0	0	0	0	0	1	0
1	31	.	0	0	0	0	0	0	0	0	1	4	1	1	2	3	2	10	4000	1	1	2	0	3	3	2	3	0	.	.	.	.	.	.	.	.
1	27	.	1	0	1	0	0	1	0	0	1	1	1	2	2	3	2	8	4000	1	1	1	1	3	3	2	3	3	1	1	1	0	0	0	0	0
4	33	.	0	0	0	0	0	0	0	0	2	2	1	1	2	3	2	10	4000	2	1	3	0	3	3	2	3	0	.	.	.	.	.	.	.	.
8	29	.	0	0	0	0	0	0	0	0	2	5	3	2	2	3	2	10	4000	2	3	5	0	3	3	2	3	0	.	.	.	.	.	.	.	.
8	25	35	0	0	0	0	0	0	0	0	2	7	1	1	1	3	1	10	4000	2	1	6	.	3	3	2	3	0	.	.	.	.	.	.	.	.
4	59	.	0	0	0	0	0	0	0	0	2	4	2	1	2	3	1	10	4000	2	2	2	0	3	3	2	3	0	.	.	.	.	.	.	.	.
7	29	.	0	0	0	0	0	0	0	0	1	2	2	1	1	3	2	10	4000	1	2	3	0	3	3	2	3	0	.	.	.	.	.	.	.	.
3	39	.	0	0	0	0	0	0	0	0	1	3	5	2	1	3	2	10	4000	1	4	1	0	3	3	2	3	0	.	.	.	.	.	.	.	.
4	31	.	0	0	1	0	0	1	0	0	2	3	3	2	2	3	1	9	4000	2	3	1	1	3	3	2	3	2	0	1	1	0	0	0	0	0
3	26	.	0	0	0	0	0	0	0	0	2	4	1	2	2	3	2	11	4000	2	1	2	.	3	3	2	3	0	.	.	.	.	.	.	.	.
1	32	.	0	0	1	0	0	1	0	0	2	4	1	2	2	3	2	8	4000	2	1	2	1	3	3	2	3	2	0	1	1	0	0	0	0	0
3	29	.	0	0	0	0	0	0	0	0	2	1	1	1	2	3	2	10	4000	2	1	1	0	3	3	2	3	0	.	.	.	.	.	.	.	.
7	25	.	0	0	0	0	0	1	0	0	1	4	1	1	1	3	2	8	4000	1	1	2	1	3	3	2	3	1	0	1	0	0	0	0	0	0
7	60	.	0	0	0	0	0	0	0	0	1	2	2	1	1	3	2	10	4000	1	2	3	0	3	3	2	3	0	.	.	.	.	.	.	.	.
1	29	.	1	1	0	0	0	1	0	0	1	1	1	2	2	3	2	8	4000	1	1	1	1	3	3	2	3	3	1	1	0	0	1	0	0	0
8	31	.	0	0	0	0	0	0	0	0	2	1	1	1	1	3	1	11	4000	2	1	1	.	3	3	2	3	0	.	.	.	.	.	.	.	.
8	34	.	0	0	0	0	0	0	0	0	2	2	1	1	2	3	1	11	4000	2	1	3	.	3	3	2	3	0	.	.	.	.	.	.	.	.
7	35	.	0	0	0	0	0	1	0	0	2	2	1	1	2	3	1	9	4000	2	1	3	1	3	3	2	3	1	0	1	0	0	0	0	0	0
8	28	34	0	0	0	0	0	0	0	0	2	7	1	1	2	3	1	10	4000	2	1	3	0	3	3	2	3	0	.	.	.	.	.	.	.	.
7	27	.	0	0	0	0	0	0	0	0	2	3	6	1	2	3	1	10	4000	2	4	1	0	3	3	2	3	0	.	.	.	.	.	.	.	.
1	35	.	0	0	0	0	0	0	0	0	4	1	1	2	2	3	2	10	4000	3	1	1	0	3	3	2	3	0	.	.	.	.	.	.	.	.
7	48	.	0	0	0	0	0	0	0	0	1	2	2	2	2	3	2	12	4000	1	2	3	.	3	3	2	3	0	.	.	.	.	.	.	.	.
7	41	.	0	0	0	0	0	0	0	0	2	2	5	1	1	3	1	10	4000	2	4	3	0	3	3	2	3	0	.	.	.	.	.	.	.	.
3	24	.	0	0	0	0	0	0	0	0	2	2	2	1	1	3	2	10	4000	2	2	3	0	3	3	2	3	0	.	.	.	.	.	.	.	.
1	25	.	0	0	0	0	0	0	0	0	1	2	1	2	2	3	1	10	4000	1	1	3	0	3	3	2	3	0	.	.	.	.	.	.	.	.
1	30	.	0	0	1	0	0	1	0	0	2	4	1	2	2	3	2	9	4000	2	1	2	1	3	3	2	3	2	0	1	1	0	0	0	0	0
7	29	.	1	0	1	0	0	1	0	0	2	2	1	1	2	3	1	7	4000	2	1	3	1	3	3	2	3	3	1	1	1	0	0	0	0	0
8	43	.	0	0	0	0	0	0	0	0	1	6	4	1	2	3	2	11	4000	1	3	4	.	3	3	2	3	0	.	.	.	.	.	.	.	.
8	27	.	0	0	0	0	0	0	0	0	2	4	2	1	2	3	2	11	4000	2	2	2	.	3	3	2	3	0	.	.	.	.	.	.	.	.
7	29	.	0	0	0	0	0	0	0	0	2	1	1	2	2	3	2	11	4000	2	1	1	.	3	3	2	3	0	.	.	.	.	.	.	.	.
1	25	.	0	0	0	0	0	0	0	0	2	1	1	1	2	3	2	10	4000	2	1	1	0	3	3	2	3	0	.	.	.	.	.	.	.	.
8	27	.	0	0	0	0	0	0	0	0	2	2	1	2	2	3	6	10	4000	2	1	3	0	3	3	2	4	0	.	.	.	.	.	.	.	.
4	27	.	0	0	0	0	0	0	0	0	4	3	1	1	1	3	6	10	4000	3	1	1	0	3	3	2	4	0	.	.	.	.	.	.	.	.
3	33	.	0	0	1	0	0	0	0	0	2	4	1	2	1	2	5	7	4000	2	1	2	1	3	3	3	1	1	0	0	1	0	0	0	0	0
1	33	.	1	0	0	0	0	0	0	0	2	4	1	1	1	2	5	8	4000	2	1	2	1	3	3	3	1	1	1	0	0	0	0	0	0	0
1	29	.	0	0	0	0	1	0	0	0	4	3	1	2	2	2	4	7	4000	3	1	1	1	3	3	3	1	1	0	0	0	1	0	0	0	0
4	30	.	0	0	0	0	0	0	0	0	1	2	1	1	2	2	5	11	4000	1	1	3	.	3	3	3	1	0	.	.	.	.	.	.	.	.
3	30	.	0	0	0	0	0	0	0	0	1	1	1	2	1	2	4	10	4000	1	1	1	0	3	3	3	1	0	.	.	.	.	.	.	.	.
7	30	.	0	0	0	0	0	0	0	0	2	5	6	1	1	2	4	10	4000	2	4	5	0	3	3	3	1	0	.	.	.	.	.	.	.	.
8	26	.	0	0	1	0	0	1	0	0	2	2	1	2	2	2	4	8	4000	2	1	3	1	3	3	3	1	2	0	1	1	0	0	0	0	0
1	32	.	0	0	0	0	0	0	0	0	2	6	6	1	1	2	4	10	4000	2	4	4	0	3	3	3	1	0	.	.	.	.	.	.	.	.
7	28	.	0	0	1	0	0	0	1	0	2	2	1	1	1	2	4	9	4000	2	1	3	1	3	3	3	1	2	0	0	1	0	0	0	1	0
8	27	.	0	0	0	0	0	0	0	0	2	6	4	1	2	2	4	10	4000	2	3	4	0	3	3	3	1	0	.	.	.	.	.	.	.	.
7	37	.	0	0	0	0	0	0	0	0	2	5	5	2	2	2	4	10	4000	2	4	5	0	3	3	3	1	0	.	.	.	.	.	.	.	.
8	28	.	0	0	0	0	0	0	0	0	2	1	1	1	1	2	3	11	4000	2	1	1	.	3	3	3	2	0	.	.	.	.	.	.	.	.
1	25	.	0	0	0	0	0	0	0	0	1	2	1	2	1	2	3	10	4000	1	1	3	0	3	3	3	2	0	.	.	.	.	.	.	.	.
3	27	.	1	0	1	0	0	1	0	0	2	6	2	2	1	2	3	8	4000	2	2	4	1	3	3	3	2	3	1	1	1	0	0	0	0	0
4	35	.	0	0	0	0	0	0	0	0	2	3	1	1	1	1	3	13	4000	2	1	1	.	3	3	3	2	0	.	.	.	.	.	.	.	.
7	28	.	0	0	0	0	0	0	0	0	3	2	2	1	1	1	3	11	4000	3	2	3	.	3	3	3	2	0	.	.	.	.	.	.	.	.
7	37	.	0	0	0	0	0	0	0	0	1	1	1	1	1	1	3	12	4000	1	1	1	.	3	3	3	2	0	.	.	.	.	.	.	.	.
1	28	.	0	0	1	0	0	0	0	0	2	4	1	1	2	2	3	8	4000	2	1	2	1	3	3	3	2	1	0	0	1	0	0	0	0	0
7	31	.	0	0	0	0	1	1	0	0	1	2	2	2	1	2	1	9	4000	1	2	3	1	3	3	3	3	2	0	1	0	1	0	0	0	0
4	26	.	0	0	0	0	0	0	0	0	1	1	1	2	2	2	1	10	4000	1	1	1	0	3	3	3	3	0	.	.	.	.	.	.	.	.
4	36	10	0	0	0	0	0	1	0	0	1	7	1	1	1	2	2	7	4000	1	1	1	1	3	3	3	3	1	0	1	0	0	0	0	0	0
1	30	.	0	0	0	0	1	1	1	0	1	1	1	1	2	2	1	9	4000	1	1	1	1	3	3	3	3	3	0	1	0	1	0	0	1	0
7	28	.	0	0	0	0	0	0	1	0	2	1	1	1	2	2	2	9	4000	2	1	1	1	3	3	3	3	1	0	0	0	0	0	0	1	0
1	24	.	0	0	0	0	0	0	0	0	2	1	1	2	2	2	2	11	4000	2	1	1	.	3	3	3	3	0	.	.	.	.	.	.	.	.
3	24	.	0	0	0	0	0	0	0	0	1	4	1	2	2	2	2	13	4000	1	1	2	.	3	3	3	3	0	.	.	.	.	.	.	.	.
8	30	.	1	0	0	0	0	0	0	0	1	2	1	1	1	2	1	8	4000	1	1	3	1	3	3	3	3	1	1	0	0	0	0	0	0	0
7	50	.	0	0	0	0	0	0	0	0	2	6	1	2	2	2	1	11	4000	2	1	4	.	3	3	3	3	0	.	.	.	.	.	.	.	.
7	46	7	0	1	0	0	0	1	0	0	2	7	1	1	1	1	1	8	4000	2	1	1	1	3	3	3	3	2	0	1	0	0	1	0	0	0
1	29	.	0	0	0	0	0	0	0	0	2	1	1	1	1	2	2	10	4000	2	1	1	0	3	3	3	3	0	.	.	.	.	.	.	.	.
1	27	.	0	0	0	0	0	0	0	0	4	4	1	2	1	1	1	10	4000	3	1	2	0	3	3	3	3	0	.	.	.	.	.	.	.	.
8	27	.	0	0	1	0	1	1	0	0	1	4	1	1	1	1	1	7	4000	1	1	2	1	3	3	3	3	3	0	1	1	1	0	0	0	0
8	28	.	0	0	0	0	0	0	0	0	1	2	1	1	1	2	1	10	4000	1	1	3	0	3	3	3	3	0	.	.	.	.	.	.	.	.
7	49	.	0	0	0	0	0	0	0	0	1	3	1	1	2	2	1	10	4000	1	1	1	0	3	3	3	3	0	.	.	.	.	.	.	.	.
4	31	.	0	0	0	0	0	0	0	0	1	6	6	1	1	2	1	10	4000	1	4	4	0	3	3	3	3	0	.	.	.	.	.	.	.	.
4	26	.	1	0	0	0	0	1	0	0	1	4	1	1	1	2	1	8	4000	1	1	2	1	3	3	3	3	2	1	1	0	0	0	0	0	0
1	44	.	0	1	0	0	0	0	0	0	1	4	1	2	1	2	1	9	4000	1	1	2	1	3	3	3	3	1	0	0	0	0	1	0	0	0
7	52	.	0	0	0	0	0	0	0	0	2	4	1	1	2	1	1	10	4000	2	1	2	0	3	3	3	3	0	.	.	.	.	.	.	.	.
4	26	.	0	0	0	0	0	0	0	0	4	3	1	2	1	2	1	11	4000	3	1	1	.	3	3	3	3	0	.	.	.	.	.	.	.	.
4	29	.	0	0	0	0	0	0	0	0	2	1	1	1	1	2	1	12	4000	2	1	1	.	3	3	3	3	0	.	.	.	.	.	.	.	.
1	30	.	0	0	1	0	0	0	0	0	1	1	1	1	2	2	1	8	4000	1	1	1	1	3	3	3	3	1	0	0	1	0	0	0	0	0
3	31	.	0	0	0	0	0	0	0	0	1	4	1	1	1	2	2	12	4000	1	1	2	.	3	3	3	3	0	.	.	.	.	.	.	.	.
1	26	.	0	0	0	0	0	0	0	0	1	2	1	2	2	2	2	10	4000	1	1	3	0	3	3	3	3	0	.	.	.	.	.	.	.	.
7	59	7	0	0	0	0	0	0	0	0	1	7	1	1	1	2	1	10	4000	1	1	1	0	3	3	3	3	0	.	.	.	.	.	.	.	.
8	25	.	0	0	0	0	0	0	0	0	2	1	1	1	1	1	2	10	4000	2	1	1	0	3	3	3	3	0	.	.	.	.	.	.	.	.
7	39	7	0	0	0	0	0	0	0	0	2	7	1	1	1	1	1	10	4000	2	1	1	0	3	3	3	3	0	.	.	.	.	.	.	.	.
3	44	.	0	0	0	0	0	0	0	0	4	5	3	1	2	2	1	11	4000	3	3	5	.	3	3	3	3	0	.	.	.	.	.	.	.	.
4	24	.	0	0	0	0	0	0	0	0	1	1	1	1	1	2	1	11	4000	1	1	1	.	3	3	3	3	0	.	.	.	.	.	.	.	.
7	27	.	0	0	0	0	1	1	0	0	1	3	1	1	1	2	1	9	4000	1	1	1	1	3	3	3	3	2	0	1	0	1	0	0	0	0
7	30	.	0	0	0	0	0	0	0	0	1	4	1	1	1	2	1	11	4000	1	1	2	.	3	3	3	3	0	.	.	.	.	.	.	.	.
8	31	.	0	0	0	0	1	0	0	0	2	1	1	2	1	2	1	7	4000	2	1	1	1	3	3	3	3	1	0	0	0	1	0	0	0	0
7	40	.	0	0	0	0	1	1	1	0	2	4	1	1	1	2	2	7	4000	2	1	2	1	3	3	3	3	3	0	1	0	1	0	0	1	0
4	28	10	1	0	0	0	0	0	1	0	2	7	5	1	1	2	1	9	4000	2	4	1	1	3	3	3	3	2	1	0	0	0	0	0	1	0
4	35	.	0	0	0	0	0	0	0	0	1	2	2	2	2	2	2	10	4000	1	2	3	0	3	3	3	3	0	.	.	.	.	.	.	.	.
4	31	.	0	0	0	0	0	0	0	0	2	3	1	1	1	2	1	11	4000	2	1	1	.	3	3	3	3	0	.	.	.	.	.	.	.	.
1	32	.	0	0	0	0	0	0	0	0	1	4	1	2	2	2	2	10	4000	1	1	2	0	3	3	3	3	0	.	.	.	.	.	.	.	.
7	49	.	0	0	0	0	0	0	0	0	1	6	3	1	2	2	2	10	4000	1	3	4	0	3	3	3	3	0	.	.	.	.	.	.	.	.
8	26	.	1	0	1	0	0	0	0	0	1	1	1	1	1	2	1	8	4000	1	1	1	1	3	3	3	3	2	1	0	1	0	0	0	0	0
8	22	.	0	0	0	0	0	0	0	0	2	1	1	2	2	2	1	10	4000	2	1	1	0	3	3	3	3	0	.	.	.	.	.	.	.	.
8	24	.	0	0	0	0	1	0	0	0	1	1	1	1	1	1	1	9	4000	1	1	1	1	3	3	3	3	1	0	0	0	1	0	0	0	0
8	25	.	0	0	0	0	0	0	0	0	1	3	1	1	1	2	1	10	4000	1	1	1	0	3	3	3	3	0	.	.	.	.	.	.	.	.
7	44	.	0	0	1	0	0	1	0	0	1	2	1	1	1	2	2	7	4000	1	1	3	1	3	3	3	3	2	0	1	1	0	0	0	0	0
8	28	.	0	0	0	0	0	0	0	0	1	1	1	1	1	2	1	10	4000	1	1	1	0	3	3	3	3	0	.	.	.	.	.	.	.	.
3	34	.	1	0	1	0	0	1	0	0	1	1	1	1	2	2	1	7	4000	1	1	1	1	3	3	3	3	3	1	1	1	0	0	0	0	0
7	47	.	0	0	0	0	0	0	0	0	1	6	3	2	1	2	2	10	4000	1	3	4	0	3	3	3	3	0	.	.	.	.	.	.	.	.
7	31	.	0	0	0	0	0	0	0	0	1	2	1	1	1	2	1	11	4000	1	1	3	.	3	3	3	3	0	.	.	.	.	.	.	.	.
8	28	.	0	0	0	0	0	0	0	0	1	1	1	1	2	1	1	11	4000	1	1	1	.	3	3	3	3	0	.	.	.	.	.	.	.	.
7	53	.	0	0	0	0	0	0	0	0	2	2	1	1	1	2	1	10	4000	2	1	3	0	3	3	3	3	0	.	.	.	.	.	.	.	.
8	27	.	0	0	0	0	0	0	0	0	1	1	1	1	1	2	1	10	4000	1	1	1	0	3	3	3	3	0	.	.	.	.	.	.	.	.
8	24	.	0	0	0	0	0	0	0	0	1	1	1	2	1	1	1	10	4000	1	1	1	0	3	3	3	3	0	.	.	.	.	.	.	.	.
4	27	.	1	0	0	0	0	0	0	0	2	4	1	2	1	2	1	9	4000	2	1	2	1	3	3	3	3	1	1	0	0	0	0	0	0	0
4	25	.	0	0	0	0	0	0	0	0	2	1	1	1	2	2	2	10	4000	2	1	1	0	3	3	3	3	0	.	.	.	.	.	.	.	.
8	27	28	0	0	0	0	0	0	0	0	2	7	2	2	2	2	1	10	4000	2	2	6	.	3	3	3	3	0	.	.	.	.	.	.	.	.
8	29	.	0	0	0	0	0	0	0	0	2	2	1	1	1	1	1	10	4000	2	1	3	0	3	3	3	3	0	.	.	.	.	.	.	.	.
4	29	.	1	0	0	0	0	1	0	0	1	1	1	1	1	2	2	8	4000	1	1	1	1	3	3	3	3	2	1	1	0	0	0	0	0	0
3	29	.	0	0	0	0	0	0	0	0	2	4	1	1	1	2	2	10	4000	2	1	2	0	3	3	3	3	0	.	.	.	.	.	.	.	.
3	26	.	0	0	0	0	0	0	0	0	2	4	1	2	2	2	2	10	4000	2	1	2	0	3	3	3	3	0	.	.	.	.	.	.	.	.
4	26	.	0	0	0	0	1	0	0	0	2	3	1	1	1	2	1	9	4000	2	1	1	1	3	3	3	3	1	0	0	0	1	0	0	0	0
7	24	.	0	0	0	0	0	0	0	0	2	4	1	1	1	2	1	11	4000	2	1	2	.	3	3	3	3	0	.	.	.	.	.	.	.	.
1	28	.	0	0	0	0	1	1	1	0	2	4	1	1	1	2	1	8	4000	2	1	2	1	3	3	3	3	3	0	1	0	1	0	0	1	0
3	31	.	1	0	1	0	0	0	0	0	2	4	1	1	1	2	1	8	4000	2	1	2	1	3	3	3	3	2	1	0	1	0	0	0	0	0
3	25	.	0	0	0	0	0	0	0	0	1	1	1	1	1	1	1	10	4000	1	1	1	0	3	3	3	3	0	.	.	.	.	.	.	.	.
1	26	.	0	0	0	0	0	0	0	0	1	4	6	1	1	2	1	10	4000	1	4	2	0	3	3	3	3	0	.	.	.	.	.	.	.	.
4	39	.	0	0	0	0	0	0	0	0	1	3	1	2	2	2	1	10	4000	1	1	1	0	3	3	3	3	0	.	.	.	.	.	.	.	.
4	24	.	0	0	1	0	0	0	0	0	2	1	1	1	1	2	1	8	4000	2	1	1	1	3	3	3	3	1	0	0	1	0	0	0	0	0
4	31	.	1	1	0	0	0	1	0	0	2	1	1	1	1	1	1	8	4000	2	1	1	1	3	3	3	3	3	1	1	0	0	1	0	0	0
4	24	.	0	0	0	0	0	0	0	0	2	1	1	1	2	2	1	10	4000	2	1	1	0	3	3	3	3	0	.	.	.	.	.	.	.	.
1	30	.	1	0	1	0	1	0	0	0	2	4	1	1	1	1	1	9	4000	2	1	2	1	3	3	3	3	3	1	0	1	1	0	0	0	0
3	28	.	0	0	0	0	0	0	0	0	2	1	1	1	2	2	1	10	4000	2	1	1	0	3	3	3	3	0	.	.	.	.	.	.	.	.
8	28	.	0	0	0	0	0	0	0	0	1	2	2	2	2	2	2	10	4000	1	2	3	0	3	3	3	3	0	.	.	.	.	.	.	.	.
1	31	.	0	0	0	0	0	0	0	0	2	4	1	2	2	2	1	10	4000	2	1	2	0	3	3	3	3	0	.	.	.	.	.	.	.	.
4	27	.	0	0	1	0	1	1	0	0	1	1	1	1	1	1	1	8	4000	1	1	1	1	3	3	3	3	3	0	1	1	1	0	0	0	0
1	27	.	1	0	0	0	0	1	0	0	1	3	1	1	1	1	1	7	4000	1	1	1	1	3	3	3	3	2	1	1	0	0	0	0	0	0
1	28	.	0	0	0	0	0	0	0	0	1	4	1	1	1	2	1	10	4000	1	1	2	0	3	3	3	3	0	.	.	.	.	.	.	.	.
1	30	.	1	0	1	0	0	0	0	0	1	4	1	1	1	2	2	8	4000	1	1	2	1	3	3	3	3	2	1	0	1	0	0	0	0	0
8	26	.	1	0	0	0	1	0	0	0	2	2	1	1	1	2	1	8	4000	2	1	3	1	3	3	3	3	2	1	0	0	1	0	0	0	0
8	31	.	1	1	0	0	1	0	0	0	1	4	1	1	1	2	1	8	4000	1	1	2	1	3	3	3	3	3	1	0	0	1	1	0	0	0
3	31	14	0	0	0	0	0	0	0	0	4	7	2	2	2	2	2	10	4000	3	2	1	0	3	3	3	3	0	.	.	.	.	.	.	.	.
3	39	.	0	0	0	0	0	0	0	0	2	1	1	1	1	2	1	10	4000	2	1	1	0	3	3	3	3	0	.	.	.	.	.	.	.	.
8	30	.	0	0	0	0	0	0	0	0	2	1	1	1	1	1	1	10	4000	2	1	1	0	3	3	3	3	0	.	.	.	.	.	.	.	.
1	24	.	0	0	0	0	0	0	0	0	1	1	1	1	1	2	1	10	4000	1	1	1	0	3	3	3	3	0	.	.	.	.	.	.	.	.
3	30	.	0	0	0	0	0	0	0	0	1	1	1	1	1	2	2	10	4000	1	1	1	0	3	3	3	3	0	.	.	.	.	.	.	.	.
1	28	.	0	0	0	0	0	0	0	0	2	1	1	2	2	2	2	10	4000	2	1	1	0	3	3	3	3	0	.	.	.	.	.	.	.	.
7	26	.	1	0	1	0	0	0	0	0	2	3	5	1	1	2	1	8	4000	2	4	1	1	3	3	3	3	2	1	0	1	0	0	0	0	0
7	47	.	0	1	1	0	0	1	0	0	2	4	1	1	1	2	1	7	4000	2	1	2	1	3	3	3	3	3	0	1	1	0	1	0	0	0
1	27	.	0	0	1	0	1	0	0	0	4	3	1	1	2	1	2	9	4000	3	1	1	1	3	3	3	3	2	0	0	1	1	0	0	0	0
4	45	.	0	0	0	0	0	0	0	0	2	2	2	2	2	2	2	11	4000	2	2	3	.	3	3	3	3	0	.	.	.	.	.	.	.	.
1	26	.	0	0	0	0	0	0	0	0	1	1	1	1	2	2	2	10	4000	1	1	1	0	3	3	3	3	0	.	.	.	.	.	.	.	.
7	39	.	0	0	1	1	0	1	0	0	2	2	1	2	2	2	2	9	4000	2	1	3	1	3	3	3	3	3	0	1	1	0	0	1	0	0
7	25	.	1	0	1	0	0	0	0	0	2	2	1	2	1	2	1	9	4000	2	1	3	1	3	3	3	3	2	1	0	1	0	0	0	0	0
1	29	.	0	0	0	0	0	0	0	0	1	1	1	1	1	2	1	10	4000	1	1	1	0	3	3	3	3	0	.	.	.	.	.	.	.	.
4	26	.	1	0	0	0	0	0	0	0	2	4	1	2	1	2	1	7	4000	2	1	2	1	3	3	3	3	1	1	0	0	0	0	0	0	0
7	26	.	0	0	0	0	0	0	0	0	2	1	1	1	1	2	1	12	4000	2	1	1	.	3	3	3	3	0	.	.	.	.	.	.	.	.
3	27	.	1	0	0	0	0	0	0	0	2	2	1	1	1	2	2	8	4000	2	1	3	1	3	3	3	3	1	1	0	0	0	0	0	0	0
4	37	.	1	0	1	0	0	0	0	0	1	3	1	1	2	2	1	8	4000	1	1	1	1	3	3	3	3	2	1	0	1	0	0	0	0	0
1	28	.	0	0	0	1	0	1	0	0	2	1	1	2	2	2	2	9	4000	2	1	1	1	3	3	3	3	2	0	1	0	0	0	1	0	0
1	26	.	1	0	0	0	0	0	0	0	2	1	1	2	2	2	1	8	4000	2	1	1	1	3	3	3	3	1	1	0	0	0	0	0	0	0
8	26	.	0	0	0	0	0	0	0	0	2	1	1	1	2	2	1	11	4000	2	1	1	.	3	3	3	3	0	.	.	.	.	.	.	.	.
4	55	.	0	0	0	0	0	0	0	0	2	2	2	1	1	2	1	10	4000	2	2	3	0	3	3	3	3	0	.	.	.	.	.	.	.	.
3	38	.	0	0	0	0	0	0	0	0	1	4	1	1	1	1	1	10	4000	1	1	2	0	3	3	3	3	0	.	.	.	.	.	.	.	.
4	24	.	0	0	0	0	0	0	0	0	2	1	1	1	1	1	1	11	4000	2	1	1	.	3	3	3	3	0	.	.	.	.	.	.	.	.
4	36	.	0	0	0	0	0	0	0	0	2	4	2	1	1	1	1	10	4000	2	2	2	0	3	3	3	3	0	.	.	.	.	.	.	.	.
3	27	.	0	0	0	0	0	0	0	0	2	6	3	1	1	2	1	10	4000	2	3	4	0	3	3	3	3	0	.	.	.	.	.	.	.	.
4	49	10	1	0	0	0	0	0	0	0	2	7	6	1	1	1	1	9	4000	2	4	1	1	3	3	3	3	1	1	0	0	0	0	0	0	0
7	49	.	0	0	0	0	0	0	0	0	2	2	5	2	2	2	2	10	4000	2	4	3	0	3	3	3	3	0	.	.	.	.	.	.	.	.
3	24	.	0	0	0	0	0	0	0	0	1	1	1	1	2	2	2	11	4000	1	1	1	.	3	3	3	3	0	.	.	.	.	.	.	.	.
4	53	.	0	0	0	0	0	0	0	0	2	6	2	1	1	1	1	10	4000	2	2	4	0	3	3	3	3	0	.	.	.	.	.	.	.	.
7	27	.	1	0	0	0	0	1	0	0	2	4	1	1	1	2	1	9	4000	2	1	2	1	3	3	3	3	2	1	1	0	0	0	0	0	0
1	29	.	0	0	0	0	0	0	0	0	4	6	1	1	1	2	1	10	4000	3	1	4	0	3	3	3	3	0	.	.	.	.	.	.	.	.
7	39	.	0	0	0	0	0	0	0	0	1	4	1	1	1	2	2	10	4000	1	1	2	0	3	3	3	3	0	.	.	.	.	.	.	.	.
4	30	.	0	0	0	0	0	0	0	0	2	6	2	1	1	1	1	10	4000	2	2	4	0	3	3	3	3	0	.	.	.	.	.	.	.	.
4	27	.	0	0	0	0	0	0	0	0	2	1	1	1	1	1	1	10	4000	2	1	1	0	3	3	3	3	0	.	.	.	.	.	.	.	.
1	27	.	0	0	0	0	0	0	0	0	2	3	1	2	2	2	2	10	4000	2	1	1	0	3	3	3	3	0	.	.	.	.	.	.	.	.
1	38	.	1	0	0	0	0	1	0	0	2	4	1	2	2	2	2	9	4000	2	1	2	1	3	3	3	3	2	1	1	0	0	0	0	0	0
3	30	.	0	0	0	0	0	0	0	0	1	3	1	1	2	2	1	12	4000	1	1	1	.	3	3	3	3	0	.	.	.	.	.	.	.	.
4	28	10	1	0	0	0	0	0	0	0	1	7	1	1	1	2	1	9	4000	1	1	1	1	3	3	3	3	1	1	0	0	0	0	0	0	0
8	30	.	0	0	0	0	0	0	0	0	1	1	1	1	1	2	1	11	4000	1	1	1	.	3	3	3	3	0	.	.	.	.	.	.	.	.
8	26	.	0	0	0	0	0	0	0	0	2	5	6	2	2	2	2	10	4000	2	4	5	0	3	3	3	3	0	.	.	.	.	.	.	.	.
4	27	.	0	0	0	0	0	0	0	0	1	1	1	1	1	1	1	10	4000	1	1	1	0	3	3	3	3	0	.	.	.	.	.	.	.	.
7	38	.	0	0	0	0	0	0	0	0	2	2	1	1	1	1	1	10	4000	2	1	3	0	3	3	3	3	0	.	.	.	.	.	.	.	.
1	33	.	0	0	0	0	0	0	0	0	2	4	1	2	1	2	1	10	4000	2	1	2	0	3	3	3	3	0	.	.	.	.	.	.	.	.
7	27	.	0	0	0	0	0	0	0	0	2	4	1	1	1	1	1	10	4000	2	1	2	0	3	3	3	3	0	.	.	.	.	.	.	.	.
4	33	7	1	0	1	0	0	1	0	0	2	7	1	1	2	1	1	8	4000	2	1	1	1	3	3	3	3	3	1	1	1	0	0	0	0	0
3	46	.	0	0	0	0	0	0	0	0	2	2	1	2	1	2	1	10	4000	2	1	3	0	3	3	3	3	0	.	.	.	.	.	.	.	.
7	41	.	0	0	0	0	0	0	0	0	1	3	1	2	2	2	2	10	4000	1	1	1	0	3	3	3	3	0	.	.	.	.	.	.	.	.
8	28	9	0	1	1	0	0	1	0	0	2	7	1	2	2	2	2	8	4000	2	1	1	1	3	3	3	3	3	0	1	1	0	1	0	0	0
4	35	.	1	0	0	0	0	0	0	0	2	2	1	1	1	1	1	7	4000	2	1	3	1	3	3	3	3	1	1	0	0	0	0	0	0	0
4	24	.	0	0	0	0	0	0	0	0	2	4	1	1	1	2	1	11	4000	2	1	2	.	3	3	3	3	0	.	.	.	.	.	.	.	.
8	27	.	0	0	0	0	0	0	0	0	2	6	1	1	2	1	1	10	4000	2	1	4	0	3	3	3	3	0	.	.	.	.	.	.	.	.
4	30	.	0	0	0	0	0	0	0	0	1	1	1	1	1	1	1	10	4000	1	1	1	0	3	3	3	3	0	.	.	.	.	.	.	.	.
4	26	10	0	0	0	0	0	0	0	0	2	7	1	1	2	2	1	10	4000	2	1	1	0	3	3	3	3	0	.	.	.	.	.	.	.	.
4	42	.	0	0	0	0	0	0	0	0	1	3	1	2	2	2	1	10	4000	1	1	1	0	3	3	3	3	0	.	.	.	.	.	.	.	.
1	36	.	1	0	1	0	0	0	0	0	1	4	1	2	2	2	2	8	4000	1	1	2	1	3	3	3	3	2	1	0	1	0	0	0	0	0
4	54	10	0	0	0	0	0	0	0	0	1	7	1	1	1	1	2	10	4000	1	1	1	0	3	3	3	3	0	.	.	.	.	.	.	.	.
4	54	10	0	0	0	0	0	0	1	0	4	7	2	2	2	2	2	9	4000	3	2	1	1	3	3	3	3	1	0	0	0	0	0	0	1	0
3	25	.	0	0	0	0	0	0	0	0	2	4	1	2	2	2	2	11	4000	2	1	2	.	3	3	3	3	0	.	.	.	.	.	.	.	.
4	24	.	0	0	0	0	0	0	0	0	2	3	1	1	1	2	1	10	4000	2	1	1	0	3	3	3	3	0	.	.	.	.	.	.	.	.
7	26	.	0	0	0	0	0	0	0	0	2	1	1	2	1	2	1	11	4000	2	1	1	.	3	3	3	3	0	.	.	.	.	.	.	.	.
4	26	.	0	0	0	0	0	0	0	0	2	3	1	1	1	2	1	10	4000	2	1	1	0	3	3	3	3	0	.	.	.	.	.	.	.	.
7	50	.	0	0	0	0	1	0	0	0	1	2	1	1	1	2	1	9	4000	1	1	3	1	3	3	3	3	1	0	0	0	1	0	0	0	0
1	30	36	0	0	0	0	0	0	0	0	2	7	2	2	2	2	2	10	4000	2	2	6	.	3	3	3	3	0	.	.	.	.	.	.	.	.
4	31	10	0	0	0	0	0	0	0	0	2	7	1	1	2	2	1	10	4000	2	1	1	0	3	3	3	3	0	.	.	.	.	.	.	.	.
8	26	.	0	0	0	0	0	0	0	0	1	1	1	1	1	1	1	10	4000	1	1	1	0	3	3	3	3	0	.	.	.	.	.	.	.	.
3	28	.	1	0	1	0	1	1	0	0	2	4	1	1	2	2	1	7	4000	2	1	2	1	3	3	3	3	4	1	1	1	1	0	0	0	0
3	42	.	0	0	0	0	0	0	0	0	1	1	1	1	1	2	1	10	4000	1	1	1	0	3	3	3	3	0	.	.	.	.	.	.	.	.
1	34	.	0	0	0	0	0	0	0	0	2	6	2	2	1	2	1	10	4000	2	2	4	0	3	3	3	3	0	.	.	.	.	.	.	.	.
1	33	.	1	0	0	0	0	0	1	0	1	4	1	2	2	2	1	9	4000	1	1	2	1	3	3	3	3	2	1	0	0	0	0	0	1	0
8	27	.	0	0	0	0	0	0	0	0	2	1	1	1	1	1	1	10	4000	2	1	1	0	3	3	3	3	0	.	.	.	.	.	.	.	.
7	24	.	0	0	0	0	0	0	0	0	2	2	3	1	1	2	2	10	4000	2	3	3	0	3	3	3	3	0	.	.	.	.	.	.	.	.
1	27	.	1	0	1	0	0	1	0	0	1	1	1	1	1	2	1	8	4000	1	1	1	1	3	3	3	3	3	1	1	1	0	0	0	0	0
1	29	.	0	0	0	0	0	0	0	0	2	4	1	1	1	2	2	10	4000	2	1	2	0	3	3	3	3	0	.	.	.	.	.	.	.	.
3	25	10	0	0	0	0	0	0	0	0	1	7	5	1	1	1	2	10	4000	1	4	1	0	3	3	3	3	0	.	.	.	.	.	.	.	.
3	26	.	0	0	0	0	0	0	1	0	2	1	1	1	2	1	1	9	4000	2	1	1	1	3	3	3	3	1	0	0	0	0	0	0	1	0
3	36	.	0	0	0	0	0	0	0	0	1	2	1	2	2	2	2	10	4000	1	1	3	0	3	3	3	3	0	.	.	.	.	.	.	.	.
3	33	.	0	0	1	0	0	0	0	0	2	1	1	1	2	1	1	7	4000	2	1	1	1	3	3	3	3	1	0	0	1	0	0	0	0	0
4	34	.	0	0	0	0	0	0	0	0	2	3	1	2	1	2	1	10	4000	2	1	1	0	3	3	3	3	0	.	.	.	.	.	.	.	.
7	36	.	0	0	0	0	0	1	1	0	2	2	1	1	1	1	1	7	4000	2	1	3	1	3	3	3	3	2	0	1	0	0	0	0	1	0
7	28	.	1	0	0	0	0	0	0	0	2	1	1	2	2	2	2	8	4000	2	1	1	1	3	3	3	3	1	1	0	0	0	0	0	0	0
4	42	.	0	0	0	0	0	0	0	0	2	4	2	2	2	2	1	11	4000	2	2	2	.	3	3	3	3	0	.	.	.	.	.	.	.	.
7	36	.	0	0	0	0	0	0	0	0	2	2	1	1	1	1	1	10	4000	2	1	3	0	3	3	3	3	0	.	.	.	.	.	.	.	.
7	33	.	0	0	0	0	0	0	0	0	2	1	1	1	1	2	1	10	4000	2	1	1	0	3	3	3	3	0	.	.	.	.	.	.	.	.
1	27	.	0	0	0	0	0	0	0	0	1	4	1	2	2	2	2	10	4000	1	1	2	0	3	3	3	3	0	.	.	.	.	.	.	.	.
1	27	.	0	0	0	0	0	0	0	0	2	2	1	2	2	2	2	10	4000	2	1	3	0	3	3	3	3	0	.	.	.	.	.	.	.	.
4	25	.	0	0	0	0	0	0	0	0	4	4	1	1	1	2	1	10	4000	3	1	2	0	3	3	3	3	0	.	.	.	.	.	.	.	.
3	27	.	1	0	0	0	0	0	0	0	2	4	1	1	2	2	1	8	4000	2	1	2	1	3	3	3	3	1	1	0	0	0	0	0	0	0
1	32	.	1	0	0	0	0	1	0	0	2	4	1	2	1	2	2	9	4000	2	1	2	1	3	3	3	3	2	1	1	0	0	0	0	0	0
1	27	.	1	0	1	0	0	0	0	0	2	1	1	1	1	2	1	8	4000	2	1	1	1	3	3	3	3	2	1	0	1	0	0	0	0	0
7	30	.	0	0	0	0	0	0	0	0	2	2	1	1	1	1	1	11	4000	2	1	3	.	3	3	3	3	0	.	.	.	.	.	.	.	.
7	32	.	1	0	0	0	0	1	0	0	4	4	1	1	1	2	1	8	4000	3	1	2	1	3	3	3	3	2	1	1	0	0	0	0	0	0
1	29	.	1	0	0	0	0	0	0	0	2	1	1	2	1	2	1	9	4000	2	1	1	1	3	3	3	3	1	1	0	0	0	0	0	0	0
7	32	.	1	0	0	0	0	0	0	0	2	1	1	2	1	2	1	8	4000	2	1	1	1	3	3	3	3	1	1	0	0	0	0	0	0	0
7	29	.	0	0	0	0	0	0	0	0	2	2	1	2	1	1	2	10	4000	2	1	3	0	3	3	3	3	0	.	.	.	.	.	.	.	.
7	41	.	0	0	0	0	0	0	0	0	1	3	1	2	2	1	1	10	4000	1	1	1	0	3	3	3	3	0	.	.	.	.	.	.	.	.
7	27	.	0	1	1	0	0	0	0	0	1	6	2	1	1	1	1	7	4000	1	2	4	1	3	3	3	3	2	0	0	1	0	1	0	0	0
4	33	.	0	0	0	0	0	0	0	0	1	3	1	1	2	2	2	10	4000	1	1	1	0	3	3	3	3	0	.	.	.	.	.	.	.	.
7	46	.	0	0	0	0	0	0	0	0	1	5	3	1	1	2	2	10	4000	1	3	5	0	3	3	3	3	0	.	.	.	.	.	.	.	.
7	23	.	0	1	0	0	0	1	0	0	2	6	3	1	1	1	2	8	4000	2	3	4	1	3	3	3	3	2	0	1	0	0	1	0	0	0
8	28	.	1	0	0	0	0	1	0	0	1	6	1	2	1	1	2	8	4000	1	1	4	1	3	3	3	3	2	1	1	0	0	0	0	0	0
4	35	8	0	0	0	0	0	0	0	0	2	7	6	1	1	2	2	10	4000	2	4	1	0	3	3	3	3	0	.	.	.	.	.	.	.	.
3	39	.	0	0	0	0	0	0	0	0	2	2	1	2	2	2	1	10	4000	2	1	3	0	3	3	3	3	0	.	.	.	.	.	.	.	.
8	31	.	1	1	0	0	0	1	0	0	2	2	1	1	2	2	1	7	4000	2	1	3	1	3	3	3	3	3	1	1	0	0	1	0	0	0
3	43	.	0	0	0	0	0	0	0	0	4	1	1	1	2	1	1	12	4000	3	1	1	.	3	3	3	3	0	.	.	.	.	.	.	.	.
4	26	.	0	0	0	0	0	0	0	0	2	1	1	1	1	1	1	10	4000	2	1	1	0	3	3	3	3	0	.	.	.	.	.	.	.	.
7	31	.	0	0	0	0	0	0	0	0	1	2	1	1	1	1	1	10	4000	1	1	3	0	3	3	3	3	0	.	.	.	.	.	.	.	.
1	25	.	0	0	1	0	1	1	0	0	1	3	1	2	2	2	1	8	4000	1	1	1	1	3	3	3	3	3	0	1	1	1	0	0	0	0
3	27	.	0	0	0	0	0	0	0	0	2	4	1	1	1	1	1	10	4000	2	1	2	0	3	3	3	3	0	.	.	.	.	.	.	.	.
1	38	.	1	0	0	0	0	0	0	0	2	4	1	1	2	2	1	8	4000	2	1	2	1	3	3	3	3	1	1	0	0	0	0	0	0	0
8	26	.	0	0	0	0	0	0	0	0	1	1	1	1	2	2	1	10	4000	1	1	1	0	3	3	3	3	0	.	.	.	.	.	.	.	.
7	43	.	0	0	0	0	0	0	0	0	1	6	3	1	1	1	1	10	4000	1	3	4	0	3	3	3	3	0	.	.	.	.	.	.	.	.
7	50	.	0	0	0	0	0	1	0	0	1	6	3	2	1	1	1	7	4000	1	3	4	1	3	3	3	3	1	0	1	0	0	0	0	0	0
7	25	.	0	1	1	0	0	1	0	0	1	1	1	2	2	2	2	8	4000	1	1	1	1	3	3	3	3	3	0	1	1	0	1	0	0	0
4	24	.	0	0	0	0	0	0	0	0	1	3	1	1	1	1	1	10	4000	1	1	1	0	3	3	3	3	0	.	.	.	.	.	.	.	.
4	28	.	0	0	0	0	0	0	0	0	1	1	1	2	2	2	1	10	4000	1	1	1	0	3	3	3	3	0	.	.	.	.	.	.	.	.
7	27	7	0	0	0	0	0	0	0	0	2	7	1	2	2	2	2	10	4000	2	1	1	0	3	3	3	3	0	.	.	.	.	.	.	.	.
4	47	.	1	0	0	0	0	0	0	0	2	4	1	1	1	1	1	9	4000	2	1	2	1	3	3	3	3	1	1	0	0	0	0	0	0	0
3	29	10	0	0	0	0	0	0	0	0	4	7	1	1	2	1	1	10	4000	3	1	1	0	3	3	3	3	0	.	.	.	.	.	.	.	.
3	36	.	0	0	0	0	0	0	0	0	1	2	2	2	2	2	2	10	4000	1	2	3	0	3	3	3	3	0	.	.	.	.	.	.	.	.
7	37	.	1	0	0	0	0	1	0	0	2	1	1	2	2	2	1	7	4000	2	1	1	1	3	3	3	3	2	1	1	0	0	0	0	0	0
7	29	.	0	0	0	0	0	0	0	0	2	1	1	1	1	1	2	12	4000	2	1	1	.	3	3	3	3	0	.	.	.	.	.	.	.	.
3	37	.	0	0	0	0	0	0	0	0	2	4	5	1	1	1	1	10	4000	2	4	2	0	3	3	3	3	0	.	.	.	.	.	.	.	.
7	35	.	0	0	0	0	0	0	0	0	2	1	1	1	1	1	1	10	4000	2	1	1	0	3	3	3	3	0	.	.	.	.	.	.	.	.
7	30	.	0	0	0	0	0	0	1	0	1	6	4	1	2	2	1	8	4000	1	3	4	1	3	3	3	3	1	0	0	0	0	0	0	1	0
4	51	.	0	0	0	0	0	0	0	0	1	4	1	1	1	2	1	11	4000	1	1	2	.	3	3	3	3	0	.	.	.	.	.	.	.	.
1	38	.	0	0	1	0	0	0	1	0	2	4	1	1	2	2	1	8	4000	2	1	2	1	3	3	3	3	2	0	0	1	0	0	0	1	0
4	27	.	0	0	0	0	0	0	0	0	2	4	1	1	1	1	1	10	4000	2	1	2	0	3	3	3	3	0	.	.	.	.	.	.	.	.
7	54	.	0	0	0	0	0	0	0	0	1	3	2	2	1	2	1	10	4000	1	2	1	0	3	3	3	3	0	.	.	.	.	.	.	.	.
4	26	.	0	0	0	0	0	0	0	0	2	1	1	1	1	1	1	10	4000	2	1	1	0	3	3	3	3	0	.	.	.	.	.	.	.	.
7	49	.	0	0	0	0	0	0	0	0	2	4	3	2	1	2	2	10	4000	2	3	2	0	3	3	3	3	0	.	.	.	.	.	.	.	.
7	31	.	1	0	0	0	0	0	0	0	1	1	1	1	1	1	1	9	4000	1	1	1	1	3	3	3	3	1	1	0	0	0	0	0	0	0
1	29	.	0	0	0	0	0	0	0	0	2	1	1	1	1	1	1	11	4000	2	1	1	.	3	3	3	3	0	.	.	.	.	.	.	.	.
1	26	.	0	0	0	0	0	0	0	0	2	4	1	1	1	2	2	10	4000	2	1	2	0	3	3	3	3	0	.	.	.	.	.	.	.	.
1	34	.	0	0	0	0	0	0	0	0	1	3	1	2	2	2	2	11	4000	1	1	1	.	3	3	3	3	0	.	.	.	.	.	.	.	.
8	29	.	1	0	1	0	0	0	0	0	2	3	1	1	1	1	1	7	4000	2	1	1	1	3	3	3	3	2	1	0	1	0	0	0	0	0
8	24	.	0	0	0	0	0	0	0	0	2	4	1	2	2	2	2	10	4000	2	1	2	0	3	3	3	3	0	.	.	.	.	.	.	.	.
4	36	.	0	0	0	0	0	0	0	0	2	1	1	2	2	2	2	10	4000	2	1	1	0	3	3	3	3	0	.	.	.	.	.	.	.	.
3	40	.	0	0	0	0	0	0	0	0	1	5	5	2	2	2	2	10	4000	1	4	5	0	3	3	3	3	0	.	.	.	.	.	.	.	.
7	40	.	0	0	0	0	0	0	0	0	4	2	3	1	1	1	1	10	4000	3	3	3	0	3	3	3	3	0	.	.	.	.	.	.	.	.
3	29	.	0	0	0	0	0	0	0	0	2	6	1	2	2	2	1	11	4000	2	1	4	.	3	3	3	3	0	.	.	.	.	.	.	.	.
4	50	.	0	0	0	0	0	0	0	0	2	6	1	2	1	2	1	11	4000	2	1	4	.	3	3	3	3	0	.	.	.	.	.	.	.	.
4	29	.	1	0	0	0	0	0	0	0	2	1	1	1	1	2	1	8	4000	2	1	1	1	3	3	3	3	1	1	0	0	0	0	0	0	0
4	32	.	0	0	0	0	1	0	0	0	1	2	5	1	1	2	2	9	4000	1	4	3	1	3	3	3	3	1	0	0	0	1	0	0	0	0
3	32	.	0	0	0	0	0	0	0	0	2	6	5	1	2	2	2	10	4000	2	4	4	0	3	3	3	3	0	.	.	.	.	.	.	.	.
3	36	16	0	0	0	0	0	0	0	0	4	7	6	2	2	2	2	11	4000	3	4	2	.	3	3	3	3	0	.	.	.	.	.	.	.	.
1	28	.	0	0	0	0	0	0	0	0	1	2	1	1	1	1	1	10	4000	1	1	3	0	3	3	3	3	0	.	.	.	.	.	.	.	.
7	29	.	0	0	1	0	0	1	1	0	2	1	1	1	1	1	1	9	4000	2	1	1	1	3	3	3	3	3	0	1	1	0	0	0	1	0
8	33	.	0	0	0	0	0	0	0	0	2	1	1	2	1	2	1	10	4000	2	1	1	0	3	3	3	3	0	.	.	.	.	.	.	.	.
7	34	.	1	1	1	0	0	0	0	0	2	1	1	1	1	1	1	9	4000	2	1	1	1	3	3	3	3	3	1	0	1	0	1	0	0	0
1	31	.	0	0	0	0	0	0	0	0	1	2	1	2	2	2	2	10	4000	1	1	3	0	3	3	3	3	0	.	.	.	.	.	.	.	.
4	51	.	0	0	0	0	0	0	0	0	2	2	1	2	2	2	2	12	4000	2	1	3	.	3	3	3	3	0	.	.	.	.	.	.	.	.
7	26	.	0	0	0	0	0	0	0	0	1	2	1	1	1	2	1	10	4000	1	1	3	0	3	3	3	3	0	.	.	.	.	.	.	.	.
1	26	.	0	0	0	0	0	0	0	0	1	3	1	1	1	1	1	11	4000	1	1	1	.	3	3	3	3	0	.	.	.	.	.	.	.	.
1	37	.	0	0	0	0	0	1	0	0	1	1	1	1	2	2	1	8	4000	1	1	1	1	3	3	3	3	1	0	1	0	0	0	0	0	0
4	27	.	0	0	0	0	0	0	0	0	2	1	1	1	1	2	1	10	4000	2	1	1	0	3	3	3	3	0	.	.	.	.	.	.	.	.
7	44	28	0	0	0	0	0	0	0	0	4	7	1	2	2	2	2	10	4000	3	1	6	.	3	3	3	3	0	.	.	.	.	.	.	.	.
7	54	.	0	0	0	0	0	0	0	0	2	2	1	1	1	1	1	10	4000	2	1	3	0	3	3	3	3	0	.	.	.	.	.	.	.	.
1	43	.	0	0	0	0	0	0	0	0	1	4	1	1	2	2	2	11	4000	1	1	2	.	3	3	3	3	0	.	.	.	.	.	.	.	.
8	33	10	0	0	1	0	1	0	0	0	1	7	1	1	1	1	1	8	4000	1	1	1	1	3	3	3	3	2	0	0	1	1	0	0	0	0
1	26	.	0	0	0	0	0	0	0	0	2	4	1	1	1	2	1	11	4000	2	1	2	.	3	3	3	3	0	.	.	.	.	.	.	.	.
3	27	.	0	0	0	0	0	0	0	0	2	2	2	1	1	1	1	10	4000	2	2	3	0	3	3	3	3	0	.	.	.	.	.	.	.	.
8	28	.	0	0	0	0	0	0	0	0	2	3	1	1	1	2	1	11	4000	2	1	1	.	3	3	3	3	0	.	.	.	.	.	.	.	.
8	25	.	0	0	0	0	1	0	0	0	1	4	1	1	1	1	1	8	4000	1	1	2	1	3	3	3	3	1	0	0	0	1	0	0	0	0
1	35	.	1	0	1	0	0	1	0	0	2	4	1	1	2	2	1	9	4000	2	1	2	1	3	3	3	3	3	1	1	1	0	0	0	0	0
7	31	.	1	0	0	0	0	0	0	0	1	4	1	1	2	2	2	9	4000	1	1	2	1	3	3	3	3	1	1	0	0	0	0	0	0	0
7	25	7	0	0	0	0	0	0	0	0	2	7	1	1	1	1	1	10	4000	2	1	1	0	3	3	3	3	0	.	.	.	.	.	.	.	.
3	30	.	0	0	0	0	0	0	0	0	2	2	1	1	1	1	1	11	4000	2	1	3	.	3	3	3	3	0	.	.	.	.	.	.	.	.
1	32	.	0	0	0	0	0	0	0	0	2	2	2	1	2	1	1	10	4000	2	2	3	0	3	3	3	3	0	.	.	.	.	.	.	.	.
3	25	.	0	0	0	0	0	0	0	0	2	1	1	1	1	2	1	10	4000	2	1	1	0	3	3	3	3	0	.	.	.	.	.	.	.	.
1	27	.	0	0	0	0	0	0	0	0	2	1	1	1	2	2	1	10	4000	2	1	1	0	3	3	3	3	0	.	.	.	.	.	.	.	.
8	27	.	0	0	0	0	0	0	0	0	1	1	1	1	1	1	1	11	4000	1	1	1	.	3	3	3	3	0	.	.	.	.	.	.	.	.
4	24	.	0	0	0	0	0	0	0	0	4	2	1	1	1	2	2	10	4000	3	1	3	0	3	3	3	3	0	.	.	.	.	.	.	.	.
1	25	.	0	0	0	0	0	0	0	0	2	4	1	1	1	2	1	10	4000	2	1	2	0	3	3	3	3	0	.	.	.	.	.	.	.	.
7	52	.	0	0	0	0	0	0	0	0	2	2	1	1	1	1	1	10	4000	2	1	3	0	3	3	3	3	0	.	.	.	.	.	.	.	.
1	25	.	0	0	0	0	0	0	0	0	2	2	1	1	1	1	2	13	4000	2	1	3	.	3	3	3	3	0	.	.	.	.	.	.	.	.
8	27	.	0	0	0	0	0	0	0	0	2	1	5	1	1	2	1	10	4000	2	4	1	0	3	3	3	3	0	.	.	.	.	.	.	.	.
4	25	10	0	0	0	0	0	0	0	1	1	7	1	1	1	1	1	9	4000	1	1	1	1	3	3	3	3	0	0	0	0	0	0	0	0	1
3	25	.	0	0	0	0	0	0	0	0	2	4	1	1	1	2	1	10	4000	2	1	2	0	3	3	3	3	0	.	.	.	.	.	.	.	.
3	33	16	0	0	0	0	0	0	0	0	1	7	1	1	1	1	1	10	4000	1	1	2	0	3	3	3	3	0	.	.	.	.	.	.	.	.
7	44	22	0	0	0	0	0	0	0	0	2	7	3	2	2	1	1	10	4000	2	3	4	0	3	3	3	3	0	.	.	.	.	.	.	.	.
7	25	.	1	0	1	0	0	1	0	0	1	1	1	2	1	2	2	8	4000	1	1	1	1	3	3	3	3	3	1	1	1	0	0	0	0	0
3	28	.	0	0	0	0	0	0	0	0	2	4	1	2	1	1	1	12	4000	2	1	2	.	3	3	3	3	0	.	.	.	.	.	.	.	.
7	33	.	0	0	0	0	0	0	0	0	2	2	1	1	2	2	1	10	4000	2	1	3	0	3	3	3	3	0	.	.	.	.	.	.	.	.
7	28	.	0	0	0	0	1	0	0	0	1	2	2	1	1	2	1	9	4000	1	2	3	1	3	3	3	3	1	0	0	0	1	0	0	0	0
7	26	.	1	0	1	0	0	0	0	0	2	2	1	1	1	2	1	9	4000	2	1	3	1	3	3	3	3	2	1	0	1	0	0	0	0	0
4	28	.	0	0	0	0	0	0	0	0	2	3	1	1	1	1	2	10	4000	2	1	1	0	3	3	3	3	0	.	.	.	.	.	.	.	.
4	32	.	0	0	0	0	0	0	0	0	1	1	1	1	1	2	1	10	4000	1	1	1	0	3	3	3	3	0	.	.	.	.	.	.	.	.
4	39	.	0	0	0	0	0	0	0	0	1	6	2	2	2	2	2	10	4000	1	2	4	0	3	3	3	3	0	.	.	.	.	.	.	.	.
4	27	.	0	0	0	0	0	0	0	0	2	1	1	1	1	2	1	11	4000	2	1	1	.	3	3	3	3	0	.	.	.	.	.	.	.	.
7	33	.	1	0	1	0	1	0	0	0	1	1	1	1	1	2	1	8	4000	1	1	1	1	3	3	3	3	3	1	0	1	1	0	0	0	0
7	33	.	0	0	0	0	0	0	0	0	1	1	1	1	2	2	2	11	4000	1	1	1	.	3	3	3	3	0	.	.	.	.	.	.	.	.
7	46	35	0	0	0	0	0	0	0	0	2	7	2	2	1	2	2	10	4000	2	2	6	.	3	3	3	3	0	.	.	.	.	.	.	.	.
8	33	.	0	0	0	0	0	0	0	0	2	2	1	1	1	2	1	10	4000	2	1	3	0	3	3	3	3	0	.	.	.	.	.	.	.	.
8	28	.	1	0	0	0	0	0	0	0	2	2	1	2	2	2	2	7	4000	2	1	3	1	3	3	3	3	1	1	0	0	0	0	0	0	0
3	39	.	0	0	0	0	0	0	0	0	2	4	1	1	1	2	1	10	4000	2	1	2	0	3	3	3	3	0	.	.	.	.	.	.	.	.
4	32	.	1	1	0	0	0	1	0	0	2	4	1	2	2	2	1	9	4000	2	1	2	1	3	3	3	3	3	1	1	0	0	1	0	0	0
8	46	.	0	0	0	0	0	0	0	0	1	2	2	2	2	1	1	10	4000	1	2	3	0	3	3	3	3	0	.	.	.	.	.	.	.	.
3	29	.	0	0	0	0	0	0	0	0	2	4	1	1	1	1	1	10	4000	2	1	2	0	3	3	3	3	0	.	.	.	.	.	.	.	.
7	31	.	0	0	0	0	0	0	0	0	2	6	3	2	2	2	2	10	4000	2	3	4	0	3	3	3	3	0	.	.	.	.	.	.	.	.
3	27	.	0	0	0	0	0	0	0	0	1	6	3	1	1	2	1	10	4000	1	3	4	0	3	3	3	3	0	.	.	.	.	.	.	.	.
4	35	.	1	0	0	0	0	1	0	0	2	2	2	1	2	2	2	9	4000	2	2	3	1	3	3	3	3	2	1	1	0	0	0	0	0	0
7	31	.	0	0	0	0	1	0	0	0	2	4	1	1	1	1	1	8	4000	2	1	2	1	3	3	3	3	1	0	0	0	1	0	0	0	0
7	49	.	0	0	0	0	0	0	0	0	1	2	1	1	2	2	1	10	4000	1	1	3	0	3	3	3	3	0	.	.	.	.	.	.	.	.
4	27	.	0	0	0	0	0	0	0	0	2	3	2	1	1	1	1	10	4000	2	2	1	0	3	3	3	3	0	.	.	.	.	.	.	.	.
7	52	7	0	0	0	0	0	0	0	0	1	7	1	2	2	2	2	10	4000	1	1	1	0	3	3	3	3	0	.	.	.	.	.	.	.	.
4	30	.	0	0	1	0	1	1	0	0	2	1	1	1	1	2	1	7	4000	2	1	1	1	3	3	3	3	3	0	1	1	1	0	0	0	0
3	27	.	0	0	0	0	0	0	0	0	1	4	1	1	1	2	2	10	4000	1	1	2	0	3	3	3	3	0	.	.	.	.	.	.	.	.
4	52	10	0	0	1	0	0	0	0	0	2	7	1	2	2	2	2	7	4000	2	1	1	1	3	3	3	3	1	0	0	1	0	0	0	0	0
7	33	.	1	0	0	0	0	0	0	0	1	3	1	2	1	2	1	8	4000	1	1	1	1	3	3	3	3	1	1	0	0	0	0	0	0	0
4	25	.	0	0	0	0	0	0	0	0	2	4	1	1	1	2	1	10	4000	2	1	2	0	3	3	3	3	0	.	.	.	.	.	.	.	.
7	40	.	0	0	0	0	0	0	0	0	2	2	1	1	1	1	1	11	4000	2	1	3	.	3	3	3	3	0	.	.	.	.	.	.	.	.
3	28	.	0	0	0	0	0	0	0	0	4	1	1	1	1	2	2	10	4000	3	1	1	0	3	3	3	3	0	.	.	.	.	.	.	.	.
7	26	.	0	0	0	0	0	1	0	0	2	1	1	1	1	1	1	8	4000	2	1	1	1	3	3	3	3	1	0	1	0	0	0	0	0	0
1	37	.	1	0	0	0	1	0	0	0	1	4	1	1	1	1	2	9	4000	1	1	2	1	3	3	3	3	2	1	0	0	1	0	0	0	0
4	23	.	0	0	0	0	0	0	0	0	2	3	1	2	2	2	2	11	4000	2	1	1	.	3	3	3	3	0	.	.	.	.	.	.	.	.
3	27	.	0	0	0	0	0	0	0	0	1	1	1	2	1	2	2	10	4000	1	1	1	0	3	3	3	3	0	.	.	.	.	.	.	.	.
3	28	.	0	0	0	0	0	0	0	0	1	1	1	1	1	2	1	10	4000	1	1	1	0	3	3	3	3	0	.	.	.	.	.	.	.	.
8	29	.	0	0	0	0	0	0	0	0	1	1	1	1	2	1	1	10	4000	1	1	1	0	3	3	3	3	0	.	.	.	.	.	.	.	.
7	51	.	0	0	0	0	0	0	0	0	2	2	1	2	2	2	1	10	4000	2	1	3	0	3	3	3	3	0	.	.	.	.	.	.	.	.
4	26	.	0	0	0	0	0	0	0	0	2	4	1	2	1	2	1	10	4000	2	1	2	0	3	3	3	3	0	.	.	.	.	.	.	.	.
3	50	.	0	0	0	0	0	0	0	0	2	4	1	2	1	2	1	10	4000	2	1	2	0	3	3	3	3	0	.	.	.	.	.	.	.	.
7	29	.	0	0	0	0	0	0	0	0	2	2	1	1	1	1	1	10	4000	2	1	3	0	3	3	3	3	0	.	.	.	.	.	.	.	.
8	29	.	0	0	0	0	0	0	0	0	2	1	1	1	1	1	1	10	4000	2	1	1	0	3	3	3	3	0	.	.	.	.	.	.	.	.
8	28	.	0	0	0	0	0	0	0	0	2	1	1	1	1	1	1	10	4000	2	1	1	0	3	3	3	3	0	.	.	.	.	.	.	.	.
7	33	.	0	0	0	0	0	0	0	0	1	2	3	2	2	2	2	10	4000	1	3	3	0	3	3	3	3	0	.	.	.	.	.	.	.	.
4	24	.	0	0	0	0	0	0	0	0	2	1	1	1	1	1	1	11	4000	2	1	1	.	3	3	3	3	0	.	.	.	.	.	.	.	.
4	28	.	0	0	0	0	0	0	0	0	1	2	2	2	2	2	2	10	4000	1	2	3	0	3	3	3	3	0	.	.	.	.	.	.	.	.
3	28	.	0	0	0	0	0	0	0	0	2	1	1	1	1	1	1	10	4000	2	1	1	0	3	3	3	3	0	.	.	.	.	.	.	.	.
7	30	.	1	0	1	0	1	0	0	0	2	3	1	1	1	2	1	8	4000	2	1	1	1	3	3	3	3	3	1	0	1	1	0	0	0	0
1	28	.	0	0	0	0	0	0	0	0	2	1	1	1	2	2	1	11	4000	2	1	1	.	3	3	3	3	0	.	.	.	.	.	.	.	.
4	22	.	0	0	0	0	0	0	0	0	2	1	1	1	2	2	2	10	4000	2	1	1	0	3	3	3	3	0	.	.	.	.	.	.	.	.
3	45	.	0	0	0	0	0	0	0	0	1	2	1	2	2	2	2	10	4000	1	1	3	0	3	3	3	3	0	.	.	.	.	.	.	.	.
4	43	.	0	0	0	0	0	0	0	0	1	3	1	1	1	1	1	11	4000	1	1	1	.	3	3	3	3	0	.	.	.	.	.	.	.	.
4	25	.	0	0	0	0	0	0	0	0	2	1	1	1	1	2	1	10	4000	2	1	1	0	3	3	3	3	0	.	.	.	.	.	.	.	.
7	26	.	1	0	0	0	0	0	0	0	2	4	1	1	1	2	1	8	4000	2	1	2	1	3	3	3	3	1	1	0	0	0	0	0	0	0
4	32	.	1	0	0	0	0	0	0	0	1	4	1	1	1	1	2	9	4000	1	1	2	1	3	3	3	3	1	1	0	0	0	0	0	0	0
7	45	.	0	0	0	0	0	0	0	0	1	2	1	1	2	2	1	10	4000	1	1	3	0	3	3	3	3	0	.	.	.	.	.	.	.	.
1	34	.	1	0	1	0	0	0	1	0	1	4	1	1	1	2	1	7	4000	1	1	2	1	3	3	3	3	3	1	0	1	0	0	0	1	0
1	45	.	0	0	1	0	1	0	0	0	2	4	1	1	1	1	1	7	4000	2	1	2	1	3	3	3	3	2	0	0	1	1	0	0	0	0
3	24	.	0	0	0	0	0	0	0	0	2	2	2	2	2	2	2	10	4000	2	2	3	0	3	3	3	3	0	.	.	.	.	.	.	.	.
7	38	.	0	0	0	0	0	0	0	0	4	2	2	1	1	1	2	10	4000	3	2	3	0	3	3	3	3	0	.	.	.	.	.	.	.	.
4	43	.	0	0	0	0	0	0	0	0	1	3	2	2	1	1	2	10	4000	1	2	1	0	3	3	3	3	0	.	.	.	.	.	.	.	.
4	57	.	0	0	0	0	0	0	0	0	2	2	2	2	2	2	2	10	4000	2	2	3	0	3	3	3	3	0	.	.	.	.	.	.	.	.
8	30	.	0	0	0	0	0	0	0	0	1	1	1	1	2	2	2	10	4000	1	1	1	0	3	3	3	3	0	.	.	.	.	.	.	.	.
7	40	14	1	0	0	0	0	0	1	0	2	7	1	1	1	2	1	8	4000	2	1	1	1	3	3	3	3	2	1	0	0	0	0	0	1	0
7	33	.	0	0	0	0	0	0	0	0	2	2	1	2	1	2	1	10	4000	2	1	3	0	3	3	3	3	0	.	.	.	.	.	.	.	.
4	27	.	0	0	0	0	0	0	0	0	1	4	1	1	1	1	1	10	4000	1	1	2	0	3	3	3	3	0	.	.	.	.	.	.	.	.
7	47	.	0	0	0	0	0	0	0	0	2	5	6	1	1	1	1	10	4000	2	4	5	0	3	3	3	3	0	.	.	.	.	.	.	.	.
1	27	.	0	0	0	0	0	0	0	0	2	4	1	1	1	2	1	10	4000	2	1	2	0	3	3	3	3	0	.	.	.	.	.	.	.	.
7	40	.	0	0	0	0	0	0	0	0	1	4	1	1	1	1	1	10	4000	1	1	2	0	3	3	3	3	0	.	.	.	.	.	.	.	.
1	30	.	1	0	0	0	0	0	0	0	2	1	1	2	2	2	1	8	4000	2	1	1	1	3	3	3	3	1	1	0	0	0	0	0	0	0
8	51	.	0	0	0	0	0	0	0	0	2	2	5	1	1	1	6	10	4000	2	4	3	0	3	3	3	4	0	.	.	.	.	.	.	.	.
3	33	.	0	0	1	0	0	0	0	0	1	1	1	1	1	2	6	8	4000	1	1	1	1	3	3	3	4	1	0	0	1	0	0	0	0	0
4	44	10	0	0	0	0	1	1	0	0	2	7	2	1	2	6	4	7	4000	2	2	1	1	3	3	4	1	2	0	1	0	1	0	0	0	0
8	29	.	1	0	0	0	0	1	0	0	2	3	1	1	1	6	1	8	4000	2	1	1	1	3	3	4	3	2	1	1	0	0	0	0	0	0
4	23	.	0	0	0	0	0	0	0	0	1	1	1	2	2	6	2	10	4000	1	1	1	0	3	3	4	3	0	.	.	.	.	.	.	.	.
4	27	.	0	0	0	0	0	0	0	0	2	1	1	1	2	6	1	10	4000	2	1	1	0	3	3	4	3	0	.	.	.	.	.	.	.	.
8	32	.	0	0	0	0	0	0	0	0	2	6	3	2	2	6	2	11	4000	2	3	4	.	3	3	4	3	0	.	.	.	.	.	.	.	.
4	24	.	0	0	0	0	0	0	0	0	2	3	2	1	1	6	1	10	4000	2	2	1	0	3	3	4	3	0	.	.	.	.	.	.	.	.
4	40	.	0	0	1	0	0	0	0	0	2	6	3	2	1	6	1	8	4000	2	3	4	1	3	3	4	3	1	0	0	1	0	0	0	0	0
1	26	.	1	0	0	0	0	1	0	0	2	6	1	2	1	6	1	8	4000	2	1	4	1	3	3	4	3	2	1	1	0	0	0	0	0	0
1	30	.	1	0	0	0	1	0	0	0	2	1	1	2	2	6	2	9	4000	2	1	1	1	3	3	4	3	2	1	0	0	1	0	0	0	0
1	31	.	0	0	0	0	0	0	0	0	2	1	1	2	2	6	1	10	4000	2	1	1	0	3	3	4	3	0	.	.	.	.	.	.	.	.
3	29	.	0	0	0	0	0	0	0	0	2	1	1	2	2	6	1	10	4000	2	1	1	0	3	3	4	3	0	.	.	.	.	.	.	.	.
7	26	.	0	0	0	0	0	0	1	0	2	6	1	2	1	6	2	9	4000	2	1	4	1	3	3	4	3	1	0	0	0	0	0	0	1	0
8	26	.	0	0	0	0	0	0	0	0	2	6	6	1	2	6	1	11	4000	2	4	4	.	3	3	4	3	0	.	.	.	.	.	.	.	.
1	28	.	0	0	0	0	0	0	0	0	1	2	1	2	2	6	2	12	4000	1	1	3	.	3	3	4	3	0	.	.	.	.	.	.	.	.
4	62	.	0	0	0	0	0	0	0	0	2	2	1	2	2	6	2	10	4000	2	1	3	0	3	3	4	3	0	.	.	.	.	.	.	.	.
8	27	.	0	0	1	0	1	0	0	0	2	2	2	2	1	6	1	9	4000	2	2	3	1	3	3	4	3	2	0	0	1	1	0	0	0	0
1	41	.	0	0	0	0	1	1	0	0	2	6	2	2	1	6	2	9	4000	2	2	4	1	3	3	4	3	2	0	1	0	1	0	0	0	0
3	35	.	0	0	0	0	0	0	0	0	2	4	1	2	1	6	1	10	4000	2	1	2	0	3	3	4	3	0	.	.	.	.	.	.	.	.
4	46	.	0	0	0	0	0	0	0	0	2	6	2	2	2	6	2	11	4000	2	2	4	.	3	3	4	3	0	.	.	.	.	.	.	.	.
1	27	.	0	0	0	0	0	0	0	0	2	4	1	2	2	6	2	10	4000	2	1	2	0	3	3	4	3	0	.	.	.	.	.	.	.	.
1	56	.	0	0	0	0	0	0	0	0	2	2	1	2	1	6	1	10	4000	2	1	3	0	3	3	4	3	0	.	.	.	.	.	.	.	.
3	42	.	0	0	0	0	0	0	0	0	2	4	1	1	1	6	1	10	4000	2	1	2	0	3	3	4	3	0	.	.	.	.	.	.	.	.
4	28	10	0	0	0	0	0	0	0	0	2	7	1	2	2	6	1	10	4000	2	1	1	0	3	3	4	3	0	.	.	.	.	.	.	.	.
8	27	.	0	0	0	0	0	0	0	0	1	6	3	1	2	6	6	10	1000	1	3	4	0	3	3	4	4	0	.	.	.	.	.	.	.	.
1	28	.	0	0	1	0	0	1	0	0	1	1	1	2	2	6	6	8	1000	1	1	1	1	3	3	4	4	2	0	1	1	0	0	0	0	0
1	29	.	0	0	0	0	0	0	0	0	1	4	1	2	6	4	1	10	4000	1	1	2	0	3	4	1	3	0	.	.	.	.	.	.	.	.
1	38	.	1	0	0	0	0	0	0	0	2	4	1	1	6	4	2	8	4000	2	1	2	1	3	4	1	3	1	1	0	0	0	0	0	0	0
8	28	.	0	0	0	0	0	0	0	0	1	6	3	2	6	4	1	11	4000	1	3	4	.	3	4	1	3	0	.	.	.	.	.	.	.	.
1	26	.	0	0	1	0	0	0	0	0	2	1	1	2	6	4	2	9	4000	2	1	1	1	3	4	1	3	1	0	0	1	0	0	0	0	0
8	35	.	0	0	0	0	0	0	0	0	2	5	3	2	6	3	1	11	4000	2	3	5	.	3	4	2	3	0	.	.	.	.	.	.	.	.
4	27	.	0	0	1	0	0	0	0	0	2	1	1	1	6	3	2	9	4000	2	1	1	1	3	4	2	3	1	0	0	1	0	0	0	0	0
1	25	.	1	0	1	0	0	1	0	0	1	4	5	1	6	3	2	7	4000	1	4	2	1	3	4	2	3	3	1	1	1	0	0	0	0	0
3	31	.	1	0	0	0	0	0	0	0	1	2	2	2	6	3	2	9	4000	1	2	3	1	3	4	2	3	1	1	0	0	0	0	0	0	0
4	29	.	0	0	0	0	0	0	0	0	2	3	5	1	6	3	1	11	4000	2	4	1	.	3	4	2	3	0	.	.	.	.	.	.	.	.
7	29	.	0	0	0	0	0	1	1	0	1	1	1	1	6	2	1	7	4000	1	1	1	1	3	4	3	3	2	0	1	0	0	0	0	1	0
8	29	.	0	0	0	0	0	1	0	0	2	1	1	1	6	2	1	9	4000	2	1	1	1	3	4	3	3	1	0	1	0	0	0	0	0	0
1	29	.	0	0	0	0	0	0	0	0	1	1	1	2	6	2	2	10	4000	1	1	1	0	3	4	3	3	0	.	.	.	.	.	.	.	.
1	28	.	1	0	0	0	0	0	1	0	1	1	1	1	6	1	1	7	4000	1	1	1	1	3	4	3	3	2	1	0	0	0	0	0	1	0
3	30	.	1	0	1	0	0	1	0	0	1	4	1	2	6	1	1	8	4000	1	1	2	1	3	4	3	3	3	1	1	1	0	0	0	0	0
8	27	.	0	0	0	0	0	0	0	0	1	3	1	2	6	2	1	13	4000	1	1	1	.	3	4	3	3	0	.	.	.	.	.	.	.	.
1	33	.	0	0	1	0	0	1	0	0	2	2	2	2	6	6	5	8	1000	2	2	3	1	3	4	4	1	2	0	1	1	0	0	0	0	0
4	30	.	1	0	0	0	0	0	1	0	2	2	1	2	6	6	1	9	1000	2	1	3	1	3	4	4	3	2	1	0	0	0	0	0	1	0
1	32	.	0	0	0	0	0	0	0	0	2	4	1	1	6	6	1	10	1000	2	1	2	0	3	4	4	3	0	.	.	.	.	.	.	.	.
7	29	7	0	0	0	0	0	0	0	0	2	7	1	1	6	6	2	11	1000	2	1	1	.	3	4	4	3	0	.	.	.	.	.	.	.	.
1	28	.	1	0	0	0	0	1	0	0	2	4	1	1	6	6	2	8	1000	2	1	2	1	3	4	4	3	2	1	1	0	0	0	0	0	0
8	51	.	0	0	0	0	0	0	0	0	1	2	1	2	6	6	1	13	1000	1	1	3	.	3	4	4	3	0	.	.	.	.	.	.	.	.
4	25	.	1	0	1	0	0	1	0	0	2	1	1	2	6	6	2	8	1000	2	1	1	1	3	4	4	3	3	1	1	1	0	0	0	0	0
4	32	.	0	0	0	0	0	0	0	0	2	2	2	1	6	6	1	11	1000	2	2	3	.	3	4	4	3	0	.	.	.	.	.	.	.	.
8	36	.	0	0	0	0	1	0	0	0	1	2	2	2	6	6	2	9	1000	1	2	3	1	3	4	4	3	1	0	0	0	1	0	0	0	0
1	27	.	1	1	0	0	0	1	1	0	1	1	1	2	6	6	6	7	1000	1	1	1	1	3	4	4	4	4	1	1	0	0	1	0	1	0
7	44	.	0	0	0	0	0	0	0	0	1	6	2	6	5	4	2	10	3000	1	2	4	0	4	1	1	3	0	.	.	.	.	.	.	.	.
3	22	.	1	0	0	0	0	0	0	0	4	2	1	6	5	5	1	7	3000	3	1	3	1	4	1	1	3	1	1	0	0	0	0	0	0	0
8	32	.	0	0	0	0	0	0	0	0	2	6	1	6	4	5	1	10	3000	2	1	4	0	4	1	1	3	0	.	.	.	.	.	.	.	.
1	28	.	0	0	0	0	0	0	0	0	2	2	2	6	4	6	1	10	1000	2	2	3	0	4	1	4	3	0	.	.	.	.	.	.	.	.
1	52	.	0	0	0	0	0	0	0	0	2	2	2	6	4	6	2	10	1000	2	2	3	0	4	1	4	3	0	.	.	.	.	.	.	.	.
1	33	.	0	0	0	0	0	0	0	0	2	6	2	6	4	6	2	10	1000	2	2	4	0	4	1	4	3	0	.	.	.	.	.	.	.	.
4	28	.	0	0	0	0	0	0	0	0	2	2	2	6	4	6	2	10	1000	2	2	3	0	4	1	4	3	0	.	.	.	.	.	.	.	.
4	25	.	0	0	0	0	0	0	0	0	4	6	4	6	3	4	1	11	3000	3	3	4	.	4	2	1	3	0	.	.	.	.	.	.	.	.
8	30	.	0	0	0	0	0	0	0	0	2	2	2	6	2	4	4	11	3000	2	2	3	.	4	3	1	1	0	.	.	.	.	.	.	.	.
8	27	.	0	0	0	0	0	0	0	0	2	2	2	6	2	4	2	11	3000	2	2	3	.	4	3	1	3	0	.	.	.	.	.	.	.	.
1	47	.	0	0	0	0	0	0	0	0	2	2	1	6	2	2	1	11	4000	2	1	3	.	4	3	3	3	0	.	.	.	.	.	.	.	.
8	33	.	0	0	0	0	0	0	0	0	1	6	3	6	2	6	1	10	1000	1	3	4	0	4	3	4	3	0	.	.	.	.	.	.	.	.
4	25	.	0	0	0	0	0	0	1	0	1	2	1	6	1	6	1	9	1000	1	1	3	1	4	3	4	3	1	0	0	0	0	0	0	1	0
7	63	.	0	0	0	0	0	0	0	0	2	2	1	6	6	4	6	11	1000	2	1	3	.	4	4	1	4	0	.	.	.	.	.	.	.	.
8	29	.	0	0	0	0	0	0	0	0	2	2	1	6	6	2	1	11	1000	2	1	3	.	4	4	3	3	0	.	.	.	.	.	.	.	.
1	26	.	0	0	0	0	0	0	0	0	2	4	1	6	6	1	1	10	1000	2	1	2	0	4	4	3	3	0	.	.	.	.	.	.	.	.
4	31	.	0	0	0	0	0	0	0	0	2	2	1	6	6	1	1	11	1000	2	1	3	.	4	4	3	3	0	.	.	.	.	.	.	.	.
1	34	.	0	0	0	0	0	0	0	0	2	2	3	6	6	6	1	10	1000	2	3	3	0	4	4	4	3	0	.	.	.	.	.	.	.	.
8	33	.	0	0	0	0	0	0	0	0	1	6	2	6	6	6	1	10	1000	1	2	4	0	4	4	4	3	0	.	.	.	.	.	.	.	.
8	30	.	0	0	0	0	0	0	0	0	2	6	6	6	6	6	2	10	1000	2	4	4	0	4	4	4	3	0	.	.	.	.	.	.	.	.
7	30	.	0	0	0	0	0	0	0	0	4	3	5	6	6	6	6	10	1000	3	4	1	0	4	4	4	4	0	.	.	.	.	.	.	.	.
7	28	.	0	0	0	0	0	0	0	0	2	2	3	6	6	6	6	10	1000	2	3	3	0	4	4	4	4	0	.	.	.	.	.	.	.	.
8	22	.	0	0	0	0	0	0	0	0	4	3	6	6	6	6	6	13	1000	3	4	1	.	4	4	4	4	0	.	.	.	.	.	.	.	.
1	25	.	0	0	0	0	0	0	0	0	4	4	1	6	6	6	6	13	1000	3	1	2	.	4	4	4	4	0	.	.	.	.	.	.	.	.
7	54	7	0	0	0	0	0	0	0	0	4	7	1	6	6	6	6	13	1000	3	1	1	.	4	4	4	4	0	.	.	.	.	.	.	.	.
7	33	.	0	0	0	0	0	0	0	0	4	3	1	6	6	6	6	10	1000	3	1	1	0	4	4	4	4	0	.	.	.	.	.	.	.	.
3	40	.	0	0	0	0	0	0	0	0	1	2	1	6	6	6	6	11	1000	1	1	3	.	4	4	4	4	0	.	.	.	.	.	.	.	.
1	34	28	0	0	0	0	0	0	0	0	1	7	1	6	6	6	6	10	1000	1	1	6	.	4	4	4	4	0	.	.	.	.	.	.	.	.
8	30	.	0	0	0	0	0	0	0	0	1	5	5	6	6	6	6	10	1000	1	4	5	0	4	4	4	4	0	.	.	.	.	.	.	.	.
1	25	.	0	0	0	0	0	0	0	0	4	3	2	6	6	6	6	13	1000	3	2	1	.	4	4	4	4	0	.	.	.	.	.	.	.	.
4	43	.	0	0	0	0	0	0	0	0	1	6	6	6	6	6	6	11	1000	1	4	4	.	4	4	4	4	0	.	.	.	.	.	.	.	.
3	25	.	0	0	0	0	0	0	0	0	2	1	1	6	6	6	6	11	1000	2	1	1	.	4	4	4	4	0	.	.	.	.	.	.	.	.
8	31	.	0	0	0	0	0	0	0	0	2	5	6	6	6	6	6	13	1000	2	4	5	.	4	4	4	4	0	.	.	.	.	.	.	.	.
1	29	.	1	0	0	0	0	1	0	0	1	4	1	6	6	6	6	8	1000	1	1	2	1	4	4	4	4	2	1	1	0	0	0	0	0	0
3	28	.	1	0	0	0	0	0	0	0	2	1	6	6	6	6	6	8	1000	2	4	1	1	4	4	4	4	1	1	0	0	0	0	0	0	0
1	38	.	0	0	0	0	0	0	0	0	1	2	2	6	6	6	6	10	1000	1	2	3	0	4	4	4	4	0	.	.	.	.	.	.	.	.
4	22	.	0	0	0	0	0	0	0	0	4	6	2	6	6	6	6	13	1000	3	2	4	.	4	4	4	4	0	.	.	.	.	.	.	.	.
3	41	.	0	0	0	0	0	0	0	0	4	2	1	6	6	6	6	13	1000	3	1	3	.	4	4	4	4	0	.	.	.	.	.	.	.	.
8	37	.	0	0	0	0	0	0	0	0	1	6	3	6	6	6	6	10	1000	1	3	4	0	4	4	4	4	0	.	.	.	.	.	.	.	.
1	52	.	0	0	0	0	0	0	0	0	1	6	2	6	6	6	6	10	1000	1	2	4	0	4	4	4	4	0	.	.	.	.	.	.	.	.
1	27	.	0	0	0	0	0	0	0	0	2	2	2	6	6	6	6	10	1000	2	2	3	0	4	4	4	4	0	.	.	.	.	.	.	.	.
8	25	.	0	0	0	0	0	0	0	0	2	5	5	6	6	6	6	10	1000	2	4	5	0	4	4	4	4	0	.	.	.	.	.	.	.	.
1	31	23	0	0	0	0	0	0	0	0	4	7	2	6	6	6	6	10	1000	3	2	6	.	4	4	4	4	0	.	.	.	.	.	.	.	.
