# Supplementary material for: “The person in power told me to”—European PhD students’ perspectives on guest authorship and good authorship practice
Source: PLoS One. 2023 Jan 12;18(1):e0280018. doi: 10.1371/journal.pone.0280018 (PMC9836317; doi:10.1371/journal.pone.0280018)
Supplement: S7 File — (CSV) [file pone.0280018.s008.csv]

Country
		Value
Standard Attributes	Position	1
	Label	<none>
	Type	Numeric
	Format	F1
	Measurement	Nominal
	Role	Input
Valid Values	1	Denmark
	2	Germany
	3	Hungary
	4	Ireland
	5	Lithuania
	6	Netherlands
	7	Portugal
	8	Switz_French
	9	Switz_German
	10	Slovenia
s_2
		Value
Standard Attributes	Position	2
	Label	What is your age?
	Type	Numeric
	Format	F2
	Measurement	Scale
s_229_1
		Value
Standard Attributes	Position	3
	Label	You stated that on at least one occasion that you allowed a research group leade
	Type	Numeric
	Format	F1
	Measurement	Nominal
	Role	Input
Valid Values	0	Not selected
	1	The person in power told me to
s_229_2
		Value
Standard Attributes	Position	4
	Label	You stated that on at least one occasion that you allowed a research group leade
	Type	Numeric
	Format	F1
	Measurement	Nominal
	Role	Input
Valid Values	0	Not selected
	1	I feared I would not be awarded my degree if I didn?t
s_229_3
		Value
Standard Attributes	Position	5
	Label	You stated that on at least one occasion that you allowed a research group leade
	Type	Numeric
	Format	F1
	Measurement	Nominal
	Role	Input
Valid Values	0	Not selected
	1	Everyone else in my field does it
s_229_4
		Value
Standard Attributes	Position	6
	Label	You stated that on at least one occasion that you allowed a research group leade
	Type	Numeric
	Format	F1
	Measurement	Nominal
	Role	Input
Valid Values	0	Not selected
	1	Friends and/or family encouraged it directly or indirectly
s_229_5
		Value
Standard Attributes	Position	7
	Label	You stated that on at least one occasion that you allowed a research group leade
	Type	Numeric
	Format	F1
	Measurement	Nominal
	Role	Input
Valid Values	0	Not selected
	1	I believed they deserved it
s_229_6
		Value
Standard Attributes	Position	8
	Label	You stated that on at least one occasion that you allowed a research group leade
	Type	Numeric
	Format	F1
	Measurement	Nominal
	Role	Input
Valid Values	0	Not selected
	1	I wanted to maintain a good relationship with the person
s_229_7
		Value
Standard Attributes	Position	9
	Label	You stated that on at least one occasion that you allowed a research group leade
	Type	Numeric
	Format	F1
	Measurement	Nominal
	Role	Input
Valid Values	0	Not selected
	1	Other reasons
s_229_8
		Value
Standard Attributes	Position	10
	Label	You stated that on at least one occasion that you allowed a research group leade
	Type	Numeric
	Format	F1
	Measurement	Nominal
	Role	Input
Valid Values	0	Not selected
	1	Prefer not to answer
s_230
		Value
Standard Attributes	Position	11
	Label	Gender identity
	Type	Numeric
	Format	F1
	Measurement	Nominal
	Role	Input
Valid Values	1	Male
	2	Female
	3	None of the above
	4	I prefer not to answer
M2
		Value
Standard Attributes	Position	12
	Label	My BA: study / PHD: area of research is primarily within
	Type	Numeric
	Format	F1
	Measurement	Nominal
	Role	Input
Valid Values	1	Natural sciences
	2	Social sciences
	3	Engineering
	4	Medical sciences
	5	Law
	6	Arts, humanities and theology
	7	Other
M4
		Value
Standard Attributes	Position	13
	Label	There are many types of data sources. What type of data do you collect or analys
	Type	Numeric
	Format	F1
	Measurement	Nominal
	Role	Input
Valid Values	1	Data suitable for statistical analysis (e.g. register data, data obtained from q
	2	Personal interviews, focus groups, observations used in sociology and anthropolo
	3	Historical sources (visual and textual sources, archaeological artefacts
	4	Works of art and craft (music, paintings, architecture, etc.)
	5	Data of a type not listed above
	6	I do not work with data
M18
		Value
Standard Attributes	Position	14
	Label	DR DOE: would it be acceptable to add him or her as a co-author of the paper?
	Type	Numeric
	Format	F1
	Measurement	Nominal
	Role	Input
Valid Values	1	Completely acceptable
	2	Acceptable
	3	Neutral
	4	Unacceptable
	5	Completely unacceptable
	6	I dont know
M19
		Value
Standard Attributes	Position	15
	Label	DR JONES: would it be acceptable to add him or her as a co-author of the paper?
	Type	Numeric
	Format	F1
	Measurement	Nominal
	Role	Input
Valid Values	1	Completely acceptable
	2	Acceptable
	3	Neutral
	4	Unacceptable
	5	Completely unacceptable
	6	I dont know
M20
		Value
Standard Attributes	Position	16
	Label	DR SANTOS: would it be acceptable to add him or her as a co-author of the paper?
	Type	Numeric
	Format	F1
	Measurement	Nominal
	Role	Input
Valid Values	1	Completely acceptable
	2	Acceptable
	3	Neutral
	4	Unacceptable
	5	Completely unacceptable
	6	I dont know
M21
		Value
Standard Attributes	Position	17
	Label	MS OLSSON: would it be acceptable to add him or her as a co-author of the paper?
	Type	Numeric
	Format	F1
	Measurement	Nominal
	Role	Input
Valid Values	1	Completely acceptable
	2	Acceptable
	3	Neutral
	4	Unacceptable
	5	Completely unacceptable
	6	I dont know
M45
		Value
Standard Attributes	Position	18
	Label	...During your PHD, have you...... ... allowed research group leaders, superviso
	Type	Numeric
	Format	F2
	Measurement	Nominal
	Role	Input
Valid Values	7	Yes, many times
	8	Yes, a few times
	9	Yes, once
	10	No
	11	Not applicable
	12	I prefer not to answer
	13	I dont know
DataUsed_PHD_BACH
		Value
Standard Attributes	Position	19
	Label	<none>
	Type	Numeric
	Format	F1
	Measurement	Nominal
	Role	Input
Valid Values	1	Quantitative
	2	Qualitative
	3	Historical sources or works of arts/craft
	4	Other type of data or no data used
GenderIdentity
		Value
Standard Attributes	Position	20
	Label	<none>
	Type	Numeric
	Format	F1
	Measurement	Nominal
	Role	Input
Valid Values	1	Male
	2	Female
	3	Other/prefer not to say
Doe_4cat
		Value
Standard Attributes	Position	21
	Label	<none>
	Type	Numeric
	Format	F1
	Measurement	Nominal
	Role	Input
Valid Values	1	Unacceptable
	2	Neutral
	3	Acceptable
	4	Don't know
Jones_4cat
		Value
Standard Attributes	Position	22
	Label	<none>
	Type	Numeric
	Format	F1
	Measurement	Nominal
	Role	Input
Valid Values	1	Unacceptable
	2	Neutral
	3	Acceptable
	4	Don't know
Santos_4cat
		Value
Standard Attributes	Position	23
	Label	<none>
	Type	Numeric
	Format	F1
	Measurement	Nominal
	Role	Input
Valid Values	1	Unacceptable
	2	Neutral
	3	Acceptable
	4	Don't know
Olsson_4cat
		Value
Standard Attributes	Position	24
	Label	<none>
	Type	Numeric
	Format	F1
	Measurement	Nominal
	Role	Input
Valid Values	1	Unacceptable
	2	Neutral
	3	Acceptable
	4	Don't know
LATENT_CLASSES
		Value
Standard Attributes	Position	25
	Label	<none>
	Type	Numeric
	Format	F1
	Measurement	Nominal
	Role	Input
Valid Values	1	Lack of knowledge
	2	Writing oriented, weak
	3	Writing oriented, strong
	4	Inclusive
AuthorInPower
		Value
Standard Attributes	Position	26
	Label	Allowed research group leaders, supervisors or others in power to become co-auth
	Type	Numeric
	Format	F1
	Measurement	Nominal
	Role	Input
Valid Values	0
	1
Missing Values	.
PHDSTUDYTYPE
		Value
Standard Attributes	Position	27
	Label	<none>
	Type	Numeric
	Format	F1
	Measurement	Nominal
	Role	Input
Valid Values	1	STEM
	2	Medical sciences
	3	Social sciences
	4	Humanities
	5	Law
	6	Other
Latent_class_reordered
		Value
Standard Attributes	Position	28
	Label	<none>
	Type	Numeric
	Format	F1
	Measurement	Nominal
	Role	Input
Valid Values	1	Writing oriented, strong
	2	Writing oriented, weak
	3	Lack of knowledge
	4	Inclusive
NumberReasonsAllowing
		Value
Standard Attributes	Position	29
	Label	<none>
	Type	Numeric
	Format	F1
	Measurement	Nominal
	Role	Input
Valid Values	0
	1
	2
	3
	4
PersonInPower
		Value
Standard Attributes	Position	30
	Label	<none>
	Type	Numeric
	Format	F1
	Measurement	Nominal
	Role	Input
Valid Values	0
	1
Missing Values	.
MaintainRel
		Value
Standard Attributes	Position	31
	Label	<none>
	Type	Numeric
	Format	F1
	Measurement	Nominal
	Role	Input
Valid Values	0
	1
Missing Values	.
EveryoneElse
		Value
Standard Attributes	Position	32
	Label	<none>
	Type	Numeric
	Format	F1
	Measurement	Nominal
	Role	Input
Valid Values	0
	1
Missing Values	.
DeservedIt
		Value
Standard Attributes	Position	33
	Label	<none>
	Type	Numeric
	Format	F1
	Measurement	Nominal
	Role	Input
Valid Values	0
	1
Missing Values	.
FearedAward
		Value
Standard Attributes	Position	34
	Label	<none>
	Type	Numeric
	Format	F1
	Measurement	Nominal
	Role	Input
Valid Values	0
	1
Missing Values	.
FriendsColleagues
		Value
Standard Attributes	Position	35
	Label	<none>
	Type	Numeric
	Format	F1
	Measurement	Nominal
	Role	Input
Valid Values	0
	1
Missing Values	.
OtherReasons
		Value
Standard Attributes	Position	36
	Label	<none>
	Type	Numeric
	Format	F1
	Measurement	Nominal
	Role	Input
Valid Values	0
	1
Missing Values	.
PreferNotToSay
		Value
Standard Attributes	Position	37
	Label	<none>
	Type	Numeric
	Format	F1
	Measurement	Nominal
	Role	Input
Valid Values	0
	1
Missing Values	.
